# Supplementary material for: Transcriptome and metabolome analyses revealing the potential mechanism of seed germination in Polygonatum cyrtonema
Source: Sci Rep. 2021 Jun 9;11:12161. doi: 10.1038/s41598-021-91598-1 (PMC8190097; doi:10.1038/s41598-021-91598-1)
Supplement: Supplementary file 1 — Supplementary Information 1. [file 41598_2021_91598_MOESM1_ESM.xlsx]

## Sheet: 1
Supplemental file 1. The expression of differentially expressed genes and the detailed information of gene annotation in seeds of HJ seeds during germination.
gene_id	baseMean	baseMean_control_CK	baseMean_case_Germination	foldChange	log2FoldChange	pval	padj	up_down	expression_CK_1	expression_CK_2	expression_CK_3	expression_Germination_1	expression_Germination_2	expression_Germination_3
TRINITY_DN0_c0_g1_i1_3	4.35025	0	8.70049	Inf	Inf	0.0423583	0.0755532	Up	0	0	0	1.2326	0.85213	3.06571
TRINITY_DN10007_c0_g1_i1_1	3086.36	4557.63	1615.1	0.354373	-1.49666	2.6e-43	5.98e-42	Down	53.8573	51.1308	57.0254	41.0115	41.129	37.3994
TRINITY_DN10007_c0_g1_i1_3	11.174	2.10307	20.245	9.62643	3.267	0.0116021	0.0241775	Up	0	0	0.463729	4.3376	3.54626	2.51317
TRINITY_DN10008_c0_g1_i2_1	1595.41	2619.65	571.178	0.218036	-2.19736	8.05e-66	3.18e-64	Down	135.864	143.938	147.242	63.9192	64.4428	65.5842
TRINITY_DN10014_c0_g1_i1_3	19.4072	2.4139	36.4005	15.0795	3.91452	0.0037202	0.0087035	Up	0	0.667913	0	2.46919	11.1261	6.59294
TRINITY_DN10016_c0_g1_i3_1	2513.26	4946.65	79.8597	0.0161442	-5.95284	0	0	Down	248.694	229.766	238.863	9.37926	7.07998	7.65782
TRINITY_DN10023_c0_g1_i1_3	30.6266	9.62073	51.6326	5.3668	2.42406	0.000942059	0.00250137	Up	0.635993	0.245761	0.16436	5.90255	3.42876	2.79748
TRINITY_DN10024_c0_g1_i1_1	381.274	607.406	155.142	0.255418	-1.96907	1.08e-12	7.54e-12	Down	28.663	20.2339	25.4048	16.5625	7.66568	15.3115
TRINITY_DN10024_c0_g2_i2_1	1343.43	2611.67	75.1908	0.0287903	-5.11827	3.23e-128	3.1e-126	Down	98.3798	106.997	115.703	6.7072	6.04343	6.55976
TRINITY_DN1002_c0_g1_i1_3	5.40338	0	10.8068	Inf	Inf	0.0177952	0.035322	Up	0	0	0	1.31131	2.62896	1.5706
TRINITY_DN10030_c0_g1_i1_2	21.5255	6.75893	36.292	5.3695	2.42479	0.00599008	0.0133783	Up	0	1.90155	0	5.7873	9.845	6.01425
TRINITY_DN10034_c0_g1_i2_1	1714.13	3110.52	317.731	0.102147	-3.29128	1.42e-139	1.55e-137	Down	100.714	104.466	94.2627	22.6025	20.0561	20.9858
TRINITY_DN10035_c0_g1_i5_3	48.5049	5.26963	91.7403	17.4093	4.12178	2.59e-10	1.52e-09	Up	0.358622	0.915477	0	14.4258	16.617	12.4682
TRINITY_DN10040_c0_g1_i2_1	7640.17	14416	864.3	0.0599541	-4.06	0	0	Down	467.573	466.751	474.364	50.8466	65.1844	59.7285
TRINITY_DN10043_c0_g1_i1_1	2831.62	4988.21	675.032	0.135325	-2.8855	1.62e-139	1.77e-137	Down	154.044	137.343	151.534	44.3474	44.3392	36.0669
TRINITY_DN10047_c0_g1_i2_3	9.64009	0.965561	18.3146	18.9679	4.24548	0.00703555	0.015468	Up	0	0.253118	0	3.22671	3.48914	2.01198
TRINITY_DN10049_c0_g1_i1_3	7.37281	0	14.7456	Inf	Inf	0.00353861	0.00832545	Up	3.11e-24	0	0	0.549918	0.770574	1.00718
TRINITY_DN10055_c0_g2_i1_4	88.8213	45.229	132.414	2.92762	1.54973	0.0196114	0.0385226	Up	1.02636	3.37203	1.62755	16.4062	6.1929	14.3855
TRINITY_DN10059_c0_g1_i1_3	14.372	1.93112	26.8129	13.8846	3.79541	0.00294375	0.00704595	Up	0	0.448653	0	6.65164	1.48873	6.47709
TRINITY_DN10063_c0_g1_i1_1	6590.42	12724.6	456.228	0.035854	-4.80172	2.89e-98	1.88e-96	Down	465.796	444.695	533.956	34.8758	39.09	33.9272
TRINITY_DN10064_c0_g1_i1_3	6.13822	0	12.2764	Inf	Inf	0.0097043	0.0205975	Up	0	0	0	1.1951	1.2489	0.65377
TRINITY_DN10072_c0_g1_i1_1	735.861	1456.11	15.6153	0.010724	-6.54301	8.2e-43	1.86e-41	Down	53.893	40.1204	60.7965	0.72073	1.26058	1.44088
TRINITY_DN10073_c0_g1_i1_1	2151.29	4258.03	44.541	0.0104605	-6.57891	7.38e-109	5.65e-107	Down	93.4533	78.0086	99.8505	2.56611	2.16007	1.20817
TRINITY_DN10074_c0_g1_i1_3	14.1845	0	28.369	Inf	Inf	1.32e-05	4.73e-05	Up	0	0	0	2.17036	3.67489	3.47974
TRINITY_DN10076_c0_g1_i1_2	6.78218	0	13.5644	Inf	Inf	0.005713	0.0128128	Up	0	5.08e-61	3.87e-37	2.97477	2.46742	1.56793
TRINITY_DN10078_c1_g2_i2_1	694.834	1349.3	40.3713	0.0299202	-5.06273	4.48e-38	8.97e-37	Down	51.5638	40.8214	58.9868	3.01508	3.74991	2.66197
TRINITY_DN10079_c0_g1_i1_1	9627.19	13204.4	6050.02	0.458184	-1.126	5.37e-34	9.5e-33	Down	549.92	534.226	543.656	483.958	491.624	576.591
TRINITY_DN10082_c0_g1_i1_2	5.5837	0	11.1674	Inf	Inf	0.0152775	0.0308347	Up	0	0	0	2.84184	2.8185	0.772024
TRINITY_DN10087_c0_g1_i1_1	2020.77	2837.69	1203.86	0.42424	-1.23705	7.19e-23	8.56e-22	Down	79.5009	74.9959	86.9529	71.7459	76.3035	65.275
TRINITY_DN10092_c0_g3_i1_1	127.045	251.072	3.01705	0.0120167	-6.37882	2.04e-25	2.69e-24	Down	29.5817	22.952	16.4527	0	1.68591	2.45e-28
TRINITY_DN10096_c0_g1_i1_2	57.9887	8.11169	107.866	13.2976	3.73309	1.1e-09	6.13e-09	Up	0.374688	0.550307	0	10.7355	9.12183	5.69101
TRINITY_DN10099_c0_g2_i1_3	23.389	4.12016	42.6579	10.3535	3.37204	0.000119079	0.00037101	Up	0.000220144	0.072143	0.239162	1.54459	2.71901	2.4726
TRINITY_DN1009_c0_g1_i1_3	18.5692	2.40025	34.7382	14.4727	3.85527	0.000556298	0.00154021	Up	0.0848563	0.278345	0	5.10067	1.50839	3.83319
TRINITY_DN10100_c0_g1_i1_3	21.1936	4.20613	38.1811	9.07748	3.18229	0.000418751	0.00118527	Up	0	0	1.01237	7.6544	5.64609	5.75271
TRINITY_DN10102_c0_g1_i1_2	5.81623	0	11.6325	Inf	Inf	0.0126469	0.0260936	Up	0	0	0	1.59134	4.06452	0.85554
TRINITY_DN10102_c0_g1_i2_1	1592.74	2242.97	942.505	0.420204	-1.25084	1.07e-23	1.31e-22	Down	45.7394	45.9945	42.0662	40.0295	36.1644	40.7593
TRINITY_DN10106_c0_g1_i1_1	3629.53	5501.7	1757.36	0.319421	-1.64647	6.78e-55	2.09e-53	Down	130.517	132.628	136.22	83.7543	85.6807	96.1063
TRINITY_DN10106_c0_g1_i1_3	19.139	2.62883	35.6492	13.5608	3.76137	0.000787028	0.00211693	Up	0	0	0.49245	5.92665	5.61651	1.60814
TRINITY_DN10111_c0_g1_i3_1	3327.8	1715.1	4940.49	2.88058	1.52636	3.66e-47	9.39e-46	Up	72.0493	79.5701	74.4122	441.151	454.123	460.343
TRINITY_DN10112_c0_g1_i1_1	8073.36	15513.3	633.386	0.0408285	-4.61428	0	0	Down	368.423	372.691	374.878	28.9114	31.107	34.8352
TRINITY_DN10115_c0_g1_i1_3	15.4149	0	30.8297	Inf	Inf	4.83e-06	1.84e-05	Up	0	0	0	3.00587	3.01372	6.02048
TRINITY_DN10121_c0_g1_i1_1	2141.76	4252.11	31.4143	0.00738793	-7.08061	0	0	Down	192.021	199.954	174.124	2.11797	3.06295	3.48073
TRINITY_DN10123_c0_g1_i1_3	54.2809	98.6306	9.93119	0.100691	-3.312	1.64e-09	8.99e-09	Down	7.33303	9.16359	8.85039	1.78021	2.04521	1.57179
TRINITY_DN10127_c0_g1_i1_4	476.202	822.907	129.497	0.157366	-2.66781	3.96e-12	2.65e-11	Down	67.2049	65.6349	93.8534	20.8027	29.5618	23.9952
TRINITY_DN10127_c0_g1_i4_1	18157.7	27023.7	9291.68	0.343834	-1.54022	4.1e-66	1.63e-64	Down	539.03	560.919	503.036	379.067	378.942	388.621
TRINITY_DN10129_c0_g1_i1_3	12.2722	0	24.5445	Inf	Inf	6.26e-05	0.000203894	Up	0	0	0	5.08989	6.22297	2.67558
TRINITY_DN10131_c0_g1_i1_1	377.743	736.984	18.5008	0.0251034	-5.31597	4.67e-18	4.45e-17	Down	45.9631	62.8236	34.0838	3.61663	2.15786	1.72603
TRINITY_DN10136_c0_g1_i3_1	1441.97	2455.41	428.524	0.174522	-2.51852	1.23e-66	4.93e-65	Down	45.3926	52.2515	49.3512	20.8651	13.8595	18.7433
TRINITY_DN10138_c0_g1_i1_3	32.6599	0	65.3198	Inf	Inf	3.12e-08	1.52e-07	Up	0	0	0	11.0868	7.21244	18.8841
TRINITY_DN10144_c0_g1_i1_1	6761.53	3855.11	9667.94	2.50782	1.32644	5.43e-44	1.27e-42	Up	86.3783	79.1192	73.914	408.419	405.14	434.617
TRINITY_DN10146_c0_g1_i1_1	1621	3208.43	33.5613	0.0104603	-6.57893	3.36e-184	5.72e-182	Down	116.163	123.503	135.301	2.21163	2.80195	3.18955
TRINITY_DN10146_c0_g1_i1_2	35.0985	52.7199	17.4772	0.33151	-1.59287	0.0117441	0.0244351	Down	4.07479	2.02082	2.49941	2.53069	1.47385	1.94339
TRINITY_DN10146_c0_g1_i1_3	5.41935	0	10.8387	Inf	Inf	0.0175986	0.0349666	Up	0	0	0	2.26089	0.779637	3.12517
TRINITY_DN10147_c2_g1_i9_1	340.851	531.94	149.762	0.281539	-1.82859	2.05e-10	1.21e-09	Down	16.1403	23.461	20.3589	12.8842	9.6545	12.6617
TRINITY_DN10148_c0_g1_i1_2	79.6336	32.8291	126.438	3.85141	1.94539	0.00830077	0.017915	Up	0	8.49405	0	18.0288	23.8434	25.8727
TRINITY_DN1014_c0_g1_i1_2	9.05778	1.44834	16.6672	11.5078	3.52454	0.0218385	0.0423367	Up	0	0.225554	0	2.17399	1.43559	2.60254
TRINITY_DN10151_c0_g1_i2_1	3096.03	5658.45	533.604	0.0943022	-3.40657	1.51e-192	2.8e-190	Down	187.359	181.889	184.476	37.3627	37.3286	33.9507
TRINITY_DN10152_c0_g1_i3_1	568.215	856.203	280.227	0.32729	-1.61136	3.01e-10	1.76e-09	Down	32.0767	24.308	34.5464	21.3457	19.8237	20.8645
TRINITY_DN10152_c0_g2_i1_1	7630.8	4666.08	10595.5	2.27075	1.18317	1.16e-36	2.23e-35	Up	88.3723	83.8374	87.6713	397.346	408.273	422.576
TRINITY_DN10153_c0_g1_i6_1	2901.69	5251.59	551.777	0.105069	-3.2506	1.49e-173	2.26e-171	Down	104.213	97.7171	98.9179	21.0265	25.0032	19.7076
TRINITY_DN10154_c0_g1_i4_1	521.179	788.993	253.366	0.321126	-1.63879	2.76e-19	2.81e-18	Down	26.8797	22.027	23.6118	12.3142	21.2138	14.7933
TRINITY_DN10154_c0_g2_i18_1	308.252	484.908	131.596	0.271384	-1.88159	1.5e-14	1.18e-13	Down	36.2285	35.2434	39.1988	10.1009	19.3567	33.1134
TRINITY_DN10159_c0_g1_i1_3	134.983	225.737	44.2292	0.195932	-2.35157	2.38e-12	1.62e-11	Down	20.9756	17.1737	18.0053	2.29453	7.53946	12.9411
TRINITY_DN10159_c0_g2_i2_1	700.012	954.947	445.077	0.466075	-1.10136	0.000759229	0.00204749	Down	17.3557	25.7585	27.9004	20.6377	25.6663	22.7838
TRINITY_DN10159_c0_g5_i4_1	537.802	968.839	106.765	0.110199	-3.18182	1.57e-62	5.77e-61	Down	53.4828	45.6366	42.4429	7.64565	12.5649	12.1526
TRINITY_DN1015_c0_g1_i1_3	14.9512	2.34563	27.5568	11.7481	3.55436	0.00232404	0.0056886	Up	0.342936	0	0	1.82943	2.93839	3.85104
TRINITY_DN10163_c0_g1_i1_1	3440.31	5776.13	1104.48	0.191215	-2.38673	2.47e-107	1.84e-105	Down	136.629	127.219	124.175	48.6397	52.4686	53.2223
TRINITY_DN10169_c0_g1_i1_3	7.79118	0	15.5824	Inf	Inf	0.00250429	0.00609159	Up	0	0	0	1.89604	1.75437	2.34528
TRINITY_DN10169_c0_g1_i2_1	2805.35	5294.11	316.585	0.0597994	-4.06373	3.73e-247	1.03e-244	Down	241.748	250.283	252.938	28.6636	31.2733	32.8685
TRINITY_DN10171_c0_g1_i1_2	66.6496	13.6047	119.694	8.79803	3.13718	1.62e-09	8.89e-09	Up	3.44309	0	0	17.6284	20.8353	23.6616
TRINITY_DN10171_c0_g1_i5_1	1183.66	2094.47	272.851	0.130272	-2.9404	1.72e-93	1.06e-91	Down	54.6131	52.0374	50.8535	14.6419	15.498	12.5508
TRINITY_DN10172_c0_g1_i6_1	1717.67	3345.1	90.2475	0.026979	-5.21202	1.96e-100	1.32e-98	Down	64.5685	75.1864	58.9592	3.5603	4.35424	3.20655
TRINITY_DN10176_c0_g1_i5_1	2600.95	4651.23	550.659	0.11839	-3.07838	5.49e-151	6.66e-149	Down	113.707	111.881	115.488	29.5824	26.3107	28.1707
TRINITY_DN10181_c0_g1_i1_1	2893.4	4523.43	1263.36	0.279293	-1.84015	1.45e-62	5.36e-61	Down	174.833	168.834	163.407	96.7142	96.3432	101.516
TRINITY_DN10182_c0_g1_i1_2	29.9269	14.1626	45.6911	3.22617	1.68982	0.0147293	0.0298796	Up	0	0.730988	0.894409	3.045	3.42776	4.30603
TRINITY_DN10183_c0_g1_i3_1	20310.3	39123.8	1496.8	0.0382581	-4.70809	0	0	Down	1678.31	1690.99	1688.83	128.008	130.567	144.175
TRINITY_DN10188_c0_g1_i2_1	5376.07	7684.74	3067.4	0.399154	-1.32498	2.69e-18	2.59e-17	Down	190.636	217.183	170.772	157.062	151.241	172.061
TRINITY_DN10192_c0_g1_i1_1	148.783	236.142	61.4248	0.260119	-1.94276	1.3e-09	7.21e-09	Down	15.9158	17.5422	21.8818	9.05196	10.1392	10.757
TRINITY_DN10192_c0_g2_i1_1	259.545	380.482	138.608	0.364295	-1.45682	2.14e-09	1.16e-08	Down	23.0964	20.3659	23.1379	11.9227	15.8415	22.7198
TRINITY_DN10198_c0_g1_i1_3	156.411	299.211	13.6113	0.0454905	-4.45829	8.97e-15	7.13e-14	Down	19.6792	23.1395	32.718	2.67458	1.88034	2.50218
TRINITY_DN10199_c0_g1_i1_1	1672.88	2720.04	625.726	0.230043	-2.12003	3.77e-63	1.41e-61	Down	41.3771	40.7255	44.1622	21.2715	19.4839	19.7551
TRINITY_DN1019_c0_g1_i1_3	11.7313	0	23.4627	Inf	Inf	0.000661164	0.00180574	Up	0	0	0	4.27948	1.46934	7.73776
TRINITY_DN10200_c0_g1_i1_3	17.2873	0	34.5746	Inf	Inf	6.07e-06	2.28e-05	Up	0	0	0	9.04679	8.21484	2.46732
TRINITY_DN10201_c0_g1_i3_1	340.441	640.763	40.1196	0.0626122	-3.99741	8.28e-28	1.19e-26	Down	22.8335	28.9187	32.2094	5.11535	2.23397	3.66426
TRINITY_DN10202_c0_g1_i1_1	1337.37	2106.1	568.645	0.269999	-1.88897	1.69e-45	4.13e-44	Down	47.8021	47.6064	48.3768	29.1784	26.6029	25.0711
TRINITY_DN10204_c0_g1_i1_1	1332.03	2114.74	549.31	0.259752	-1.94479	5.84e-48	1.52e-46	Down	80.9971	81.6634	80.2044	39.3331	52.8133	39.0446
TRINITY_DN10205_c0_g1_i1_1	972.39	1540.12	404.659	0.262745	-1.92827	4.12e-39	8.49e-38	Down	71.7183	74.457	74.0986	40.4977	40.3134	39.672
TRINITY_DN10205_c0_g2_i1_4	90.2796	124.717	55.8419	0.447748	-1.15924	0.0031529	0.00750214	Down	10.65	11.7035	8.29269	13.835	5.53151	9.39031
TRINITY_DN10206_c0_g1_i1_1	2002.96	3625.42	380.506	0.104955	-3.25216	3.21e-77	1.58e-75	Down	93.8883	89.4896	104.771	20.3557	22.0444	20.5746
TRINITY_DN10207_c0_g1_i1_3	8.48274	0	16.9655	Inf	Inf	0.00179138	0.00449263	Up	0	0	0	3.04815	4.296	0.666798
TRINITY_DN10208_c0_g1_i1_3	6.42358	0	12.8472	Inf	Inf	0.00852656	0.0183501	Up	0	0	0	1.86831	0.924069	4.76451
TRINITY_DN10212_c0_g1_i1_1	1045.13	1598.53	491.731	0.307613	-1.70081	4.74e-24	5.94e-23	Down	36.9686	37.2131	42.6136	29.8489	25.0051	20.0449
TRINITY_DN10214_c0_g3_i2_1	1162.97	1764.8	561.131	0.317957	-1.6531	7.43e-18	6.99e-17	Down	65.5232	73.1093	81.9875	52.0643	43.5716	50.6224
TRINITY_DN10217_c0_g1_i2_1	593.44	1147.83	39.0534	0.0340237	-4.87731	1.21e-126	1.14e-124	Down	37.2335	42.2932	41.6487	3.50994	2.35298	2.72844
TRINITY_DN10218_c0_g1_i1_2	24.4633	44.6161	4.31047	0.0966124	-3.37165	3.61e-05	0.000121913	Down	4.86684	3.74374	2.16656	0.901502	0.721355	0.541637
TRINITY_DN10219_c0_g1_i1_3	17.8039	0	35.6077	Inf	Inf	0.000317988	0.000920564	Up	0	0	0	1.35558	9.96052	7.21245
TRINITY_DN10222_c0_g1_i1_1	557.209	803.238	311.181	0.387408	-1.36807	1.13e-14	8.95e-14	Down	28.1973	29.1503	28.6239	20.7206	24.4432	24.1401
TRINITY_DN10224_c0_g1_i1_4	67.3172	111.595	23.0393	0.206454	-2.27611	0.000541773	0.00150312	Down	15.3143	6.89763	8.6398	2.59756	3.86659	6.79354
TRINITY_DN10226_c0_g1_i4_1	3665.56	6661.98	669.135	0.100441	-3.31558	7.3e-196	1.38e-193	Down	121.319	127.103	114.677	25.1888	24.6107	26.074
TRINITY_DN10236_c0_g1_i1_1	1309.35	1976.17	642.519	0.325133	-1.6209	3e-34	5.36e-33	Down	52.4024	48.2933	46.8511	34.5831	30.2058	34.9671
TRINITY_DN10242_c0_g1_i1_1	1836.55	3484.31	188.797	0.0541848	-4.20597	4.23e-214	9.05e-212	Down	95.8152	98.2195	101.903	9.61825	12.2689	11.4741
TRINITY_DN10243_c0_g1_i1_1	2852.33	5375.85	328.802	0.0611627	-4.0312	3.86e-246	1.05e-243	Down	238.414	228.391	227.466	26.8795	29.0766	32.3723
TRINITY_DN10245_c0_g1_i1_3	34.9726	0	69.9452	Inf	Inf	5.81e-13	4.11e-12	Up	0	0	0	9.87667	15.1245	8.99382
TRINITY_DN10245_c0_g1_i2_1	818.517	1154.56	482.476	0.417888	-1.25881	2.49e-16	2.16e-15	Down	53.3653	47.6701	53.2961	41.2554	42.4345	50.5235
TRINITY_DN10246_c0_g1_i1_2	4.73984	0	9.47968	Inf	Inf	0.0306189	0.0569121	Up	0	0	0	2.69774	1.16185	1.71454
TRINITY_DN1024_c0_g1_i1_2	10.5027	0	21.0055	Inf	Inf	0.000270067	0.000791072	Up	0	0	0	2.2276	5.30314	4.0107
TRINITY_DN10251_c0_g1_i2_1	2663.99	4271.19	1056.79	0.247424	-2.01494	5.33e-71	2.31e-69	Down	81.2706	81.665	88.601	45.2856	46.105	38.2248
TRINITY_DN10258_c0_g2_i1_2	31.7155	53.0267	10.4044	0.19621	-2.34953	0.000541923	0.00150347	Down	4.86726	4.1174	2.74487	1.16745	1.54406	1.99181
TRINITY_DN10261_c0_g1_i1_1	2826.28	4587.24	1065.32	0.232235	-2.10634	9.47e-31	1.51e-29	Down	116.813	128.307	98.3818	55.8477	52.3646	57.6239
TRINITY_DN10267_c0_g1_i1_3	6.80289	0	13.6058	Inf	Inf	0.00563149	0.0126503	Up	0	0	0	1.28613	1.45943	1.22821
TRINITY_DN10268_c0_g2_i1_2	5.64875	0	11.2975	Inf	Inf	0.0146015	0.0296548	Up	0	0	0	0.20757	1.7987	1.38351
TRINITY_DN10271_c0_g1_i1_2	7.08418	0	14.1684	Inf	Inf	0.00444441	0.0102204	Up	0	0	0	2.64654	1.5912	0.823166
TRINITY_DN10271_c0_g1_i2_1	8796.56	4835.27	12757.8	2.6385	1.39972	2.08e-51	5.91e-50	Up	91.8489	95.8176	86.8031	487.539	496.56	522.639
TRINITY_DN10280_c0_g1_i1_1	5617.68	7697.67	3537.68	0.459579	-1.12162	3.73e-30	5.86e-29	Down	90.5216	87.312	96.9061	90.7445	90.4495	81.7476
TRINITY_DN10283_c0_g1_i1_3	6.57052	0	13.141	Inf	Inf	0.00680249	0.0150047	Up	0	0	0	1.94437	1.46405	1.16614
TRINITY_DN10288_c0_g1_i1_3	8.25792	0.938254	15.5776	16.6027	4.05335	0.0177635	0.0352616	Up	0.206736	0	0	1.8805	1.77224	2.25163
TRINITY_DN10290_c0_g1_i1_2	10.3065	0	20.613	Inf	Inf	0.000318159	0.000921012	Up	0	0	0	1.17037	3.55861	3.26304
TRINITY_DN10294_c0_g1_i1_4	228.436	337.396	119.476	0.354112	-1.49772	1.97e-06	7.86e-06	Down	16.3937	12.6419	18.4744	9.05129	16.1508	9.85249
TRINITY_DN10295_c2_g1_i3_1	279.549	495.463	63.6345	0.128435	-2.96089	1.24e-30	1.97e-29	Down	36.2832	26.2264	31.1437	10.4238	6.86753	7.67125
TRINITY_DN10295_c2_g2_i2_1	602.354	1006.75	197.961	0.196634	-2.34642	2.64e-09	1.42e-08	Down	25.0008	29.7198	38.8599	10.8531	13.7366	13.8009
TRINITY_DN10298_c0_g3_i1_1	563.628	852.444	274.812	0.322381	-1.63316	2.52e-20	2.69e-19	Down	40.2513	31.2306	33.3201	21.8601	23.7857	24.5535
TRINITY_DN10303_c0_g1_i1_3	18.4164	0	36.8327	Inf	Inf	4.13e-07	1.79e-06	Up	0	0	0	5.4903	6.91765	8.66253
TRINITY_DN10307_c0_g1_i1_1	1825.29	3288.11	362.473	0.110237	-3.18132	1.19e-135	1.25e-133	Down	60.6803	57.9866	63.9194	12.3498	14.8512	14.7002
TRINITY_DN10309_c0_g1_i1_1	924.923	1780.48	69.37	0.0389615	-4.68181	3.87e-166	5.42e-164	Down	71.0915	67.8758	62.7391	5.69623	4.95148	5.68222
TRINITY_DN10310_c0_g1_i2_1	7717.5	10788.4	4646.58	0.430701	-1.21524	7.22e-38	1.44e-36	Down	236.594	235.691	220.89	205.677	208.714	206.659
TRINITY_DN10311_c0_g1_i1_4	213.307	92.4193	334.194	3.61606	1.85442	1.15e-11	7.47e-11	Up	5.52782	7.16553	4.46062	42.0757	45.5109	40.9984
TRINITY_DN10311_c0_g2_i1_1	90.3584	168.111	12.6056	0.0749838	-3.73728	1.76e-17	1.62e-16	Down	13.3428	9.32413	13.5416	4.54939	0.586636	0.571072
TRINITY_DN10312_c0_g2_i1_1	862.243	1712.02	12.4656	0.00728121	-7.10161	1.02e-152	1.26e-150	Down	88.7358	88.8753	103.415	2.30543	1.10784	0.896446
TRINITY_DN10313_c0_g1_i1_1	1760.71	2618.17	903.259	0.344996	-1.53535	1.1e-19	1.14e-18	Down	91.9591	91.6908	108.925	70.5027	73.479	66.3669
TRINITY_DN10318_c1_g1_i1_1	1925.29	3732.91	117.679	0.0315249	-4.98737	6.14e-281	2.03e-278	Down	166.247	171.202	170.725	12.2967	10.2736	10.8217
TRINITY_DN1031_c0_g1_i1_3	31.9333	7.33173	56.5349	7.71099	2.94692	5.93e-05	0.000193964	Up	0.441163	0.428697	0.361363	6.44165	7.49879	5.23232
TRINITY_DN10320_c0_g1_i14_1	2469.22	4442.5	495.948	0.111637	-3.16311	8.47e-47	2.14e-45	Down	70.4262	67.7815	82.5661	17.321	18.585	15.448
TRINITY_DN10320_c0_g1_i1_2	7.07613	0.938254	13.214	14.0836	3.81594	0.0383732	0.0693094	Up	0.201087	0	0	1.6885	1.37398	2.36661
TRINITY_DN10324_c0_g1_i1_1	3798.28	5349.17	2247.39	0.420139	-1.25106	4.26e-09	2.25e-08	Down	248.628	275.17	201.003	187.222	185.496	260.221
TRINITY_DN10324_c0_g3_i1_1	145.013	268.998	21.0278	0.0781709	-3.67722	2.37e-26	3.25e-25	Down	24.408	27.3489	19.1958	1.55222	5.87763	4.12218
TRINITY_DN10325_c0_g1_i1_3	5.06125	0	10.1225	Inf	Inf	0.0235132	0.0451986	Up	0	0	0	2.59237	2.00059	1.41872
TRINITY_DN10330_c0_g2_i1_1	5228.04	7697.59	2758.49	0.358358	-1.48053	2.56e-50	7.08e-49	Down	782.115	714.749	714.391	511.194	574.059	562.56
TRINITY_DN10331_c0_g1_i1_3	37.1589	18.0057	56.3121	3.12746	1.64499	0.00838362	0.0180756	Up	0.664081	0.15699	0.961925	3.0096	3.79262	4.52584
TRINITY_DN10335_c1_g1_i2_1	229.817	395.977	63.6583	0.160763	-2.63699	5.05e-23	6.05e-22	Down	12.5102	11.8407	11.0877	4.43449	3.91361	3.50555
TRINITY_DN10337_c1_g2_i2_1	701.361	1122.73	279.989	0.249382	-2.00357	8.13e-34	1.43e-32	Down	38.9484	33.9876	36.6797	19.4076	20.7196	16.7648
TRINITY_DN10337_c1_g3_i8_1	1309.88	2120.27	499.495	0.235581	-2.08571	1.83e-28	2.7e-27	Down	52.1238	63.6637	60.4098	27.6835	34.7022	24.0758
TRINITY_DN10337_c1_g5_i1_1	454.096	849.385	58.8083	0.0692363	-3.85233	5.68e-33	9.75e-32	Down	68.8244	49.9209	50.197	8.8798	10.1231	5.15307
TRINITY_DN10340_c0_g1_i5_1	3035.5	4546.86	1524.14	0.335206	-1.57688	1.05e-47	2.71e-46	Down	141.296	133.82	141.217	91.042	93.5943	105.859
TRINITY_DN10343_c0_g1_i2_1	2664.19	4791.25	537.12	0.112104	-3.15709	6.98e-70	2.98e-68	Down	99.2551	103.877	115.924	24.5792	25.5596	24.3753
TRINITY_DN10348_c0_g1_i1_1	6021.58	9467.66	2575.51	0.272032	-1.87815	4.26e-61	1.53e-59	Down	471.722	465.866	400.935	214.404	271.691	270.618
TRINITY_DN10349_c0_g1_i7_1	10552.4	20258	846.751	0.0417984	-4.58041	0	0	Down	457.631	451.489	486.709	40.3758	42.4661	38.6588
TRINITY_DN10350_c0_g1_i2_1	2648.34	4803.22	493.458	0.102735	-3.283	4.46e-47	1.14e-45	Down	153.495	150.942	116.412	32.0475	32.4304	25.3393
TRINITY_DN10353_c0_g1_i2_1	6263.5	9048.53	3478.47	0.384424	-1.37923	1.31e-45	3.21e-44	Down	233.084	227.319	240.745	194.504	187.225	179.494
TRINITY_DN10356_c0_g1_i1_1	1774.85	3158.67	391.025	0.123794	-3.01399	3.85e-122	3.43e-120	Down	74.9331	73.6304	71.1556	20.0706	20.2705	16.2652
TRINITY_DN10357_c0_g1_i1_2	46.0972	76.2276	15.9668	0.209462	-2.25524	6.35e-05	0.000206608	Down	6.08948	5.96966	4.39352	2.00811	3.46941	1.68492
TRINITY_DN10359_c0_g1_i1_3	12.6683	0	25.3365	Inf	Inf	4.57e-05	0.000151786	Up	0	0	0	3.93765	4.61606	5.6536
TRINITY_DN10359_c0_g1_i2_1	511.883	1001	22.7651	0.0227424	-5.45847	3.86e-130	3.78e-128	Down	66.1252	59.0369	57.7407	2.28442	2.56174	3.83202
TRINITY_DN10360_c0_g1_i1_1	959.782	1507.93	411.635	0.27298	-1.87313	7.47e-37	1.45e-35	Down	25.4546	24.5088	23.7322	15.7829	15.9641	10.0978
TRINITY_DN10363_c0_g1_i1_1	1967.2	3898.16	36.2309	0.00929435	-6.74943	0	0	Down	106.346	101.936	93.564	2.08672	2.19353	1.52899
TRINITY_DN10363_c0_g3_i1_1	336.557	562.852	110.263	0.195901	-2.35181	6.68e-22	7.61e-21	Down	48.4928	37.5208	49.7727	19.6952	19.9889	15.6809
TRINITY_DN10367_c0_g1_i1_3	13.7509	2.49987	25.0019	10.0013	3.32211	0.00471494	0.0107847	Up	0	0.363012	0.186534	4.50675	3.92992	2.84724
TRINITY_DN10369_c0_g1_i1_3	7.37115	0.938254	13.804	14.7125	3.87897	0.0316092	0.0585305	Up	0.129095	0	0	1.68345	2.02867	1.29027
TRINITY_DN10371_c0_g1_i1_1	5166.67	7577.71	2755.62	0.363648	-1.45939	3.72e-29	5.61e-28	Down	107.227	99.5653	117.015	84.2013	79.5587	81.5237
TRINITY_DN10372_c0_g1_i1_3	93.3571	159.943	26.7709	0.167378	-2.57882	1.88e-05	6.63e-05	Down	8.33999	9.63256	15.2458	2.70257	6.20337	2.66971
TRINITY_DN10377_c0_g1_i1_2	4.62933	0	9.25866	Inf	Inf	0.0335134	0.0615641	Up	0	0	0	2.14664	1.49476	1.18194
TRINITY_DN10379_c0_g1_i1_4	674.092	1021.38	326.801	0.319959	-1.64404	7.87e-13	5.53e-12	Down	40.3093	39.2422	50.1548	27.6352	32.2699	26.6064
TRINITY_DN10380_c1_g2_i2_1	3146.89	4268.47	2025.32	0.474485	-1.07557	1.02e-23	1.26e-22	Down	113.888	113.68	121.719	111.503	108.66	124.993
TRINITY_DN10382_c0_g1_i1_1	29227.2	52603.3	5851.08	0.11123	-3.16838	2.75e-215	5.91e-213	Down	600.317	613.587	643.746	145.266	150.851	134.156
TRINITY_DN10382_c0_g1_i1_3	17.6784	7.07787	28.2788	3.99539	1.99834	0.0418821	0.0747995	Up	1.59934	0.401375	0	6.24578	4.51259	5.15071
TRINITY_DN10383_c0_g1_i1_3	27.0758	0	54.1515	Inf	Inf	3.27e-08	1.59e-07	Up	0	0	0	14.5233	10.1511	5.26209
TRINITY_DN10386_c0_g1_i1_1	53266	105554	978.281	0.0092681	-6.75351	0	0	Down	1802.31	1725.32	1929.98	32.0827	38.4222	34.7899
TRINITY_DN10393_c0_g1_i1_4	165.669	54.6916	276.646	5.05828	2.33865	7.4e-14	5.56e-13	Up	1.79745	1.3017	1.8138	15.2275	16.2957	20.2986
TRINITY_DN10396_c0_g1_i1_2	6.69697	0	13.3939	Inf	Inf	0.00614542	0.0136896	Up	0	0	0	1.81052	1.39344	1.73094
TRINITY_DN10398_c0_g1_i2_1	2407.29	4306.99	507.591	0.117853	-3.08494	9.11e-147	1.07e-144	Down	53.9595	46.8602	50.7067	14.2467	10.7189	12.2011
TRINITY_DN103_c0_g1_i1_1	110.84	219.312	2.36761	0.0107956	-6.53341	1.87e-40	3.98e-39	Down	12.4978	14.9277	11.7909	0.0755019	0.821943	0
TRINITY_DN10401_c0_g1_i1_1	503.852	742.168	265.536	0.357785	-1.48284	2.05e-09	1.12e-08	Down	18.6579	18.7138	24.247	15.4167	13.6609	16.9293
TRINITY_DN10404_c0_g1_i5_1	1836.07	2940.18	731.966	0.248952	-2.00606	2.61e-60	9.15e-59	Down	38.0999	37.6531	35.494	17.8676	17.8249	21.9099
TRINITY_DN10404_c0_g2_i2_1	239.505	468.449	10.5612	0.0225451	-5.47104	5.73e-24	7.15e-23	Down	41.1065	26.1517	42.9074	1.93877	1.90831	1.25145
TRINITY_DN10405_c0_g1_i8_1	252.541	490.588	14.4949	0.029546	-5.08089	6.36e-44	1.48e-42	Down	17.3271	21.0965	23.5763	0.842925	1.75431	1.21844
TRINITY_DN10407_c0_g1_i1_1	8824.51	14709.9	2939.07	0.199802	-2.32336	2.93e-104	2.1e-102	Down	297.14	286.087	314.141	132.183	134.535	106.578
TRINITY_DN10408_c0_g2_i1_1	319.01	540.828	97.1908	0.179707	-2.47628	4.18e-14	3.18e-13	Down	39.3584	47.7052	31.3962	12.3639	19.5238	12.3625
TRINITY_DN1040_c0_g1_i1_3	5.73014	0	11.4603	Inf	Inf	0.0136113	0.0278608	Up	0	0	0	2.32204	1.16341	2.36298
TRINITY_DN10410_c0_g1_i5_1	5944.02	11170.7	717.319	0.0642142	-3.96096	9.26e-172	1.36e-169	Down	216.061	194.913	221.922	27.2662	31.1991	26.128
TRINITY_DN10412_c0_g1_i3_1	5357.97	10628.8	87.1359	0.00819809	-6.9305	0	0	Down	243.548	248.499	243.005	4.63957	4.47716	3.42505
TRINITY_DN10414_c0_g1_i1_3	13.4497	0	26.8993	Inf	Inf	2.38e-05	8.25e-05	Up	0	0	0	4.89452	2.59967	2.42017
TRINITY_DN10416_c0_g2_i1_1	1381.22	2288.17	474.273	0.207272	-2.27041	1.37e-50	3.83e-49	Down	38.4696	39.6488	43.75	14.8306	20.8945	16.8641
TRINITY_DN10417_c0_g1_i1_3	15.4779	0	30.9558	Inf	Inf	0.000618819	0.00169897	Up	0	0	0	7.57097	1.58831	3.33203
TRINITY_DN10419_c0_g1_i1_2	5.53497	0	11.0699	Inf	Inf	0.01602	0.0321638	Up	0	0	0	0.885684	1.1343	1.85723
TRINITY_DN10420_c0_g1_i1_3	4.56299	0	9.12599	Inf	Inf	0.0355673	0.0648163	Up	0	0	0	0.68761	1.52679	2.15193
TRINITY_DN10421_c0_g1_i7_1	2056.61	3879.23	233.993	0.0603194	-4.05123	5.47e-30	8.54e-29	Down	81.9599	87.4096	111.348	12.1289	9.84859	13.3791
TRINITY_DN10425_c0_g5_i1_1	56.9086	92.7739	21.0433	0.226823	-2.14036	0.0186313	0.0368046	Down	9.51138	2.26365	6.9118	2.13939	2.61978	4.10203
TRINITY_DN10427_c0_g1_i3_1	12428	24554.3	301.693	0.0122868	-6.34675	0	0	Down	1095.99	1042.67	1103.1	22.5969	26.9875	33.2715
TRINITY_DN10428_c0_g1_i1_1	607.684	1045.03	170.338	0.162999	-2.61707	5.83e-49	1.56e-47	Down	57.2466	59.5579	54.0301	20.7847	19.1288	18.0071
TRINITY_DN10429_c0_g1_i2_1	3148.62	5155.46	1141.78	0.221469	-2.17482	2.13e-66	8.49e-65	Down	170.488	153.305	176.036	71.946	84.4296	74.015
TRINITY_DN1042_c0_g1_i1_2	14.669	0	29.338	Inf	Inf	8.92e-06	3.28e-05	Up	0	0	0	2.96926	4.40371	7.82203
TRINITY_DN1042_c0_g1_i1_3	4.62548	0	9.25096	Inf	Inf	0.0336037	0.0617056	Up	0	0	0	1.92243	1.39267	0.925964
TRINITY_DN10432_c0_g1_i1_1	31725.7	4558.25	58893.2	12.9201	3.69155	0	0	Up	94.7866	92.0071	56.7677	2144.88	2086.86	2295.73
TRINITY_DN10433_c0_g1_i1_2	13.1167	0.938254	25.2951	26.9598	4.75274	0.000637825	0.00174686	Up	0.181	0	0	3.12317	2.90507	3.3358
TRINITY_DN10433_c0_g1_i2_1	1407.95	2721.01	94.9003	0.0348769	-4.84159	2.38e-142	2.67e-140	Down	61.9714	59.6665	68.9343	4.01849	5.28934	4.52853
TRINITY_DN10435_c0_g1_i4_1	3339.18	5576.09	1102.27	0.197679	-2.33877	2.9e-102	2.01e-100	Down	73.3206	71.6209	66.5302	31.9676	29.369	25.6146
TRINITY_DN10438_c0_g1_i4_1	1338.95	2212.46	465.446	0.210375	-2.24897	2.36e-31	3.85e-30	Down	50.3474	46.753	57.4454	25.1925	22.5654	20.0109
TRINITY_DN10442_c0_g1_i1_4	124.617	195.069	54.1658	0.277675	-1.84853	8.08e-08	3.77e-07	Down	12.8006	12.0495	12.0991	8.02592	6.95958	6.3943
TRINITY_DN10443_c0_g1_i2_1	1843.91	3676.81	11.0058	0.00299329	-8.38405	0	0	Down	98.3137	104.765	100.728	0.58274	0.826371	0.481643
TRINITY_DN10446_c0_g1_i1_1	1468.92	1984.81	953.027	0.480161	-1.05841	5.78e-17	5.2e-16	Down	43.021	40.9742	35.1382	40.2701	41.5367	37.0532
TRINITY_DN10451_c0_g1_i3_1	452.635	821.901	83.3693	0.101435	-3.30138	1.33e-57	4.36e-56	Down	29.6617	24.4192	28.3021	7.3734	5.67044	4.34594
TRINITY_DN10452_c0_g1_i1_3	9.75184	2.4139	17.0898	7.07973	2.82369	0.0440676	0.0781725	Up	0	0.682891	0	3.04763	3.04289	3.62103
TRINITY_DN10454_c0_g1_i1_1	476.839	931.855	21.8225	0.0234183	-5.41622	7.48e-120	6.51e-118	Down	36.9882	35.9492	29.1175	1.73387	1.49415	1.69559
TRINITY_DN10455_c0_g2_i1_1	129.312	198.112	60.5122	0.305444	-1.71102	3.96e-07	1.72e-06	Down	14.6882	13.2677	15.583	4.55285	11.9269	11.1055
TRINITY_DN10459_c0_g1_i4_1	2603.84	4709.69	497.996	0.105739	-3.24143	7.67e-74	3.5e-72	Down	190.161	168.861	148.114	40.6374	34.3111	36.4857
TRINITY_DN10468_c0_g1_i1_3	8.04425	0	16.0885	Inf	Inf	0.00204384	0.00506476	Up	0	0	0	1.27615	2.5781	3.90613
TRINITY_DN1046_c0_g1_i1_1	613.035	934.085	291.985	0.312589	-1.67766	2.63e-22	3.05e-21	Down	61.6772	58.847	67.2633	41.8493	41.8239	38.5583
TRINITY_DN10472_c0_g1_i1_1	3804.38	6680.16	928.606	0.139009	-2.84674	1.19e-151	1.46e-149	Down	117.482	115.898	118.032	34.8428	34.9842	31.8457
TRINITY_DN10475_c0_g1_i16_1	874.932	1545.05	204.815	0.132562	-2.91526	7.04e-28	1.02e-26	Down	65.6783	85.9062	83.3382	23.4802	22.2126	19.2382
TRINITY_DN10481_c0_g1_i1_1	663.803	1197.22	130.388	0.108909	-3.1988	2.47e-73	1.11e-71	Down	31.9743	25.9579	29.3297	5.48938	7.72211	6.55762
TRINITY_DN10482_c0_g1_i1_4	892.878	282.684	1503.07	5.31714	2.41065	8.11e-49	2.16e-47	Up	16.2134	19.4132	23.0078	205.937	203.278	240.864
TRINITY_DN10484_c0_g1_i1_1	4447.52	7180.82	1714.23	0.238724	-2.06658	2.83e-48	7.45e-47	Down	205.818	191.881	224.16	105.288	105.797	98.1177
TRINITY_DN10485_c0_g1_i1_1	4088.53	7512.61	664.437	0.0884429	-3.49911	7.59e-222	1.73e-219	Down	177.529	171.177	177.889	33.0911	33.9328	29.9027
TRINITY_DN10490_c0_g1_i6_1	677.615	1068.14	287.087	0.268773	-1.89554	1.71e-27	2.43e-26	Down	34.5888	33.5482	40.2557	19.5455	20.0379	21.16
TRINITY_DN10492_c0_g1_i7_1	13277.9	25985.3	570.589	0.0219581	-5.5091	1.5e-56	4.78e-55	Down	1217.34	1170.98	1528.23	50.028	64.0525	65.1506
TRINITY_DN10494_c0_g1_i1_3	14.5942	0	29.1884	Inf	Inf	1.65e-05	5.85e-05	Up	0	0	0	3.31432	9.44006	4.78391
TRINITY_DN10495_c0_g1_i5_1	5280.44	10071	489.843	0.0486388	-4.36175	0	0	Down	194.934	203.337	210.888	20.7831	18.9929	21.9545
TRINITY_DN10497_c1_g1_i4_1	1706.51	3022.14	390.874	0.129337	-2.9508	7.64e-09	3.95e-08	Down	231.158	206.583	118.772	38.1266	42.158	68.8105
TRINITY_DN10497_c1_g2_i1_1	687.509	1239.18	135.84	0.109621	-3.18941	0.000816908	0.00219099	Down	107.871	114.712	30.6247	10.0557	26.8501	20.3358
TRINITY_DN10499_c0_g1_i10_1	25693.1	10595.3	40791	3.84992	1.94483	1.17e-48	3.1e-47	Up	117.137	119.599	92.8608	970.74	814.131	853.033
TRINITY_DN10504_c0_g1_i1_1	1280.05	1850.34	709.755	0.383581	-1.3824	2.45e-25	3.22e-24	Down	47.625	49.2982	43.6951	36.8843	37.1148	38.236
TRINITY_DN10504_c0_g1_i1_2	12.2373	0	24.4745	Inf	Inf	6.51e-05	0.000211124	Up	0	0	0	3.81414	3.91028	5.42599
TRINITY_DN10504_c0_g1_i1_3	12.8062	3.37946	22.233	6.57884	2.71783	0.0225047	0.0434937	Up	0	0.550331	0	2.92519	1.74849	2.38623
TRINITY_DN10504_c0_g2_i1_2	66.2408	112.213	20.2682	0.180622	-2.46896	1.44e-06	5.85e-06	Down	8.65467	5.49327	9.61353	2.07589	0.992897	5.91387
TRINITY_DN10506_c0_g2_i11_1	3036.27	5750.23	322.307	0.0560512	-4.15711	6.25e-29	9.37e-28	Down	185.369	204.354	257.843	21.0263	28.3067	26.4173
TRINITY_DN10506_c0_g3_i1_1	194.123	352.734	35.5115	0.100675	-3.31222	3.22e-11	2.02e-10	Down	20.2479	23.6746	32.992	5.12211	4.22622	6.84558
TRINITY_DN10508_c0_g1_i2_4	20.3221	1.42103	39.2231	27.6018	4.78669	1.2e-05	4.35e-05	Up	0.160235	0.137821	0	8.34459	3.52334	5.28456
TRINITY_DN10508_c1_g1_i1_1	545.387	1087.3	3.46971	0.00319111	-8.29173	8.38e-193	1.56e-190	Down	48.9309	54.4027	52.4108	0.236144	0.327191	0.490205
TRINITY_DN10509_c0_g1_i2_1	7493.95	13882.5	1105.41	0.0796261	-3.65061	3.89e-279	1.26e-276	Down	269.32	262.487	264.342	41.4176	47.1191	43.3516
TRINITY_DN10510_c1_g4_i1_1	2244.61	953.782	3535.45	3.70677	1.89016	3.07e-59	1.05e-57	Up	46.2013	41.6519	38.2819	328.937	315.623	327.151
TRINITY_DN10513_c0_g1_i3_1	1640.5	3058.74	222.257	0.0726632	-3.78263	5.41e-171	7.93e-169	Down	38.8828	42.5385	38.2404	6.71518	6.87718	4.51864
TRINITY_DN10516_c0_g2_i1_4	246.154	422.46	69.8468	0.165333	-2.59655	1.96e-09	1.07e-08	Down	36.1168	25.2353	42.0609	7.80256	12.2887	15.5969
TRINITY_DN10516_c0_g2_i3_1	20865	40469	1260.96	0.0311587	-5.00422	4.22e-173	6.34e-171	Down	1433.79	1538.65	1639.69	97.6522	85.1818	116.688
TRINITY_DN10520_c0_g1_i4_1	2915.72	5686.27	145.162	0.0255284	-5.29175	8.74e-71	3.77e-69	Down	103.83	103.882	127.956	7.64273	4.69443	5.5625
TRINITY_DN10521_c0_g2_i4_1	968.558	1637.92	299.201	0.182672	-2.45268	3.46e-43	7.9e-42	Down	36.9244	44.4813	42.0541	17.2016	16.7272	13.0294
TRINITY_DN10521_c0_g4_i1_1	131.353	256.903	5.8036	0.0225906	-5.46813	3.65e-30	5.74e-29	Down	24.3409	28.8347	18.0943	1.18222	1.7821	0.403397
TRINITY_DN10522_c0_g1_i1_1	5967.51	10906.7	1028.33	0.0942844	-3.40684	9.73e-236	2.42e-233	Down	163.306	154.186	160.151	31.6813	32.2184	29.8084
TRINITY_DN10523_c0_g1_i4_1	863.013	1724.08	1.94504	0.00112816	-9.79181	4.57e-295	1.62e-292	Down	85.4416	88.7902	77.139	0.203439	0.210888	0.183749
TRINITY_DN10523_c0_g2_i4_1	945.966	1874.63	17.3016	0.00922935	-6.75956	5.7e-256	1.64e-253	Down	103.195	98.0611	100.109	1.6275	2.14498	1.97906
TRINITY_DN10526_c0_g1_i1_3	11.7905	0	23.581	Inf	Inf	0.00624271	0.0138869	Up	0	0	0	7.19369	1.44677	2.00249
TRINITY_DN10527_c0_g1_i1_4	142.34	94.1828	190.497	2.02263	1.01623	0.00156274	0.00395962	Up	8.01513	4.65103	6.33651	24.425	27.6685	27.8379
TRINITY_DN10528_c0_g1_i1_1	2892.05	5636.61	147.49	0.0261665	-5.25614	5.43e-168	7.73e-166	Down	108.829	105.413	121.051	7.29953	5.90353	5.09975
TRINITY_DN10529_c0_g5_i6_1	785.404	1509.85	60.9597	0.0403747	-4.6304	3.97e-146	4.64e-144	Down	68.8038	68.0581	58.8546	4.82325	6.20083	5.38187
TRINITY_DN10531_c0_g1_i2_1	2272.25	4219.85	324.658	0.0769359	-3.7002	3.09e-194	5.81e-192	Down	135.684	122.57	129.937	21.0104	19.2453	21.8587
TRINITY_DN10535_c0_g2_i1_1	3376.84	6710.62	43.0592	0.00641658	-7.28398	4.1e-243	1.08e-240	Down	662.441	688.804	558.683	11.3225	8.27232	5.95859
TRINITY_DN10538_c0_g1_i5_1	2519.31	4081.38	957.234	0.234537	-2.09211	5.59e-75	2.63e-73	Down	203.872	210.706	198.578	92.6768	92.4796	114.133
TRINITY_DN10541_c0_g1_i2_1	1197.47	1959.03	435.915	0.222516	-2.16802	1.58e-32	2.68e-31	Down	83.9274	101.126	99.9394	44.9573	41.3613	45.8749
TRINITY_DN10541_c0_g2_i1_1	3059.9	4353.02	1766.77	0.405873	-1.3009	1.04e-33	1.83e-32	Down	127.876	125.58	114.559	104.747	104.039	101.901
TRINITY_DN10545_c0_g1_i1_2	11.9226	0	23.8452	Inf	Inf	8.31e-05	0.000265542	Up	0	0	0	7.52313	3.82294	2.67928
TRINITY_DN10545_c0_g1_i3_1	15565.3	25667.2	5463.34	0.212853	-2.23207	1.46e-56	4.66e-55	Down	374.102	378.581	423.341	171.389	182.19	167.857
TRINITY_DN10546_c0_g1_i1_3	14.7984	0	29.5967	Inf	Inf	7.93e-06	2.93e-05	Up	0	0	0	4.44678	7.54147	4.76723
TRINITY_DN10552_c0_g1_i1_2	5.02771	0	10.0554	Inf	Inf	0.0240708	0.0461273	Up	0	0	0	2.31382	2.04773	0
TRINITY_DN10554_c0_g1_i1_1	230.263	438.074	22.4513	0.0512501	-4.2863	1.31e-36	2.52e-35	Down	19.3898	23.8521	26.2698	2.03873	3.44044	1.90955
TRINITY_DN10554_c1_g1_i1_1	6711.61	9779.29	3643.93	0.372617	-1.42424	2.89e-49	7.78e-48	Down	242.95	255.978	254.072	188.726	188.452	207.018
TRINITY_DN10554_c1_g2_i1_1	2684.38	4687.75	681.001	0.145272	-2.78317	2.83e-128	2.72e-126	Down	112.33	113.198	112.312	34.6702	36.5245	30.9676
TRINITY_DN10558_c0_g1_i1_3	10.0726	1.91747	18.2278	9.50617	3.24886	0.0220369	0.0426903	Up	0.113723	0.220866	0	1.45129	2.03109	2.95653
TRINITY_DN10560_c0_g1_i1_2	13.4291	22.29	4.56813	0.204941	-2.28672	0.0340927	0.0624823	Down	0.735636	1.61415	1.40764	0.338161	0.325249	0.908968
TRINITY_DN10564_c1_g1_i5_1	405.509	793.591	17.4262	0.0219586	-5.50907	3.03e-108	2.29e-106	Down	33.8267	32.0435	35.7899	1.57946	2.40587	0.642629
TRINITY_DN10566_c0_g1_i1_2	5.09957	0	10.1991	Inf	Inf	0.0228939	0.0441633	Up	0	0	0	1.75955	0.880381	2.87346
TRINITY_DN10566_c0_g1_i1_4	1109.86	1543.52	676.187	0.43808	-1.19073	1.27e-17	1.18e-16	Down	75.9636	71.6038	84.0904	66.8004	68.9885	75.6322
TRINITY_DN10567_c0_g2_i1_1	126.894	195.975	57.8135	0.295004	-1.76119	1.19e-05	4.3e-05	Down	13.3666	20.0332	16.1227	7.02237	17.33	5.87207
TRINITY_DN10568_c0_g1_i1_1	492.338	791.739	192.938	0.243689	-2.03689	5.25e-27	7.35e-26	Down	19.4366	20.6233	19.6499	11.0231	8.75105	10.542
TRINITY_DN10568_c0_g2_i1_1	190.815	293.75	87.8803	0.299166	-1.74098	0.000286796	0.000836428	Down	15.0716	29.8228	23.1188	14.704	14.7319	13.0595
TRINITY_DN10572_c0_g1_i1_3	6.50034	0	13.0007	Inf	Inf	0.00724144	0.0158775	Up	0	0	0	1.10115	1.50619	1.7672
TRINITY_DN10575_c0_g1_i1_2	12.1027	0	24.2055	Inf	Inf	7.24e-05	0.000233317	Up	0	0	0	3.05414	3.59711	3.22028
TRINITY_DN10579_c0_g1_i6_1	8763.67	16885.4	641.919	0.0380161	-4.71724	1.92e-280	6.31e-278	Down	422.757	458.713	397.207	33.9906	35.169	31.9892
TRINITY_DN10579_c0_g2_i2_1	1639.73	3041.93	237.527	0.0780845	-3.67882	1.11e-119	9.64e-118	Down	118.174	118.378	131.845	21.1166	14.9619	23.916
TRINITY_DN10584_c0_g2_i1_1	2674.49	3701.61	1647.38	0.445046	-1.16797	3.99e-19	4.02e-18	Down	59.6461	59.3625	68.3959	59.6493	56.0996	58.0521
TRINITY_DN10587_c0_g2_i2_1	2155.55	3384.26	926.833	0.273866	-1.86846	1.46e-56	4.67e-55	Down	70.3068	72.4154	76.7306	41.7891	42.4717	40.9401
TRINITY_DN10589_c0_g1_i7_1	4443.11	8819.01	67.201	0.00762002	-7.03599	0	0	Down	157.041	157.383	156.898	2.88288	1.84913	2.75055
TRINITY_DN10590_c0_g1_i1_3	89.7227	37.061	142.384	3.84189	1.94182	0.0091543	0.0195484	Up	10.2869	0	0	32.3039	23.906	24.4477
TRINITY_DN10590_c0_g1_i2_1	497.912	787.49	208.335	0.264556	-1.91836	1.66e-24	2.12e-23	Down	24.983	24.1932	24.209	15.7702	11.327	13.3078
TRINITY_DN10591_c0_g1_i3_1	5488.71	7460.06	3517.35	0.471491	-1.0847	2.67e-28	3.92e-27	Down	104.993	100.448	108.821	98.6277	106.763	103.068
TRINITY_DN10595_c0_g1_i1_3	25.2942	4.69127	45.8971	9.78352	3.29035	0.00360547	0.00846669	Up	0.942425	0	0	2.73982	5.91862	9.54415
TRINITY_DN10597_c0_g1_i1_1	3200.68	6252.4	148.962	0.0238247	-5.3914	4.6e-33	7.89e-32	Down	590.706	716.541	450.39	18.1831	55.7105	12.8694
TRINITY_DN10597_c0_g3_i4_1	5553.45	10446.5	660.363	0.0632136	-3.98362	1.07e-69	4.57e-68	Down	224.905	244.928	273.337	32.24	37.4653	28.1997
TRINITY_DN10598_c0_g1_i1_1	166673	332685	661.324	0.00198784	-8.97458	0	0	Down	6343.55	6225.62	6119.29	29.2986	28.636	19.3884
TRINITY_DN10599_c0_g1_i2_1	1003.76	1964.66	42.8562	0.0218135	-5.51864	2.25e-86	1.25e-84	Down	72.0048	83.6047	89.9463	4.88585	3.49051	2.74195
TRINITY_DN10599_c0_g2_i2_1	4748.97	9469.82	28.1143	0.00296883	-8.39589	3.57e-230	8.54e-228	Down	471.819	558.494	464.275	5.21005	2.50211	1.50257
TRINITY_DN10602_c1_g1_i1_1	38133.4	73737	2529.72	0.0343074	-4.86534	0	0	Down	1468.25	1446.97	1524.62	114.502	105.712	96.9741
TRINITY_DN10606_c1_g2_i2_1	6248.81	10838.8	1658.79	0.153042	-2.708	1.94e-159	2.58e-157	Down	183.473	179.453	175.022	58.5968	54.7994	57.923
TRINITY_DN10607_c0_g2_i1_1	424.022	777.809	70.2343	0.0902976	-3.46917	1.27e-46	3.2e-45	Down	26.9298	31.2202	23.8302	5.02499	3.05102	7.34281
TRINITY_DN10610_c0_g3_i3_1	484.731	702.595	266.867	0.37983	-1.39658	0.0175403	0.0348568	Down	22.9834	33.8935	52.3489	26.9546	28.7824	31.1314
TRINITY_DN10610_c0_g4_i1_1	475.521	756.634	194.408	0.256938	-1.96051	1.62e-24	2.07e-23	Down	43.0596	40.8087	44.3019	24.9058	24.0096	19.6548
TRINITY_DN10611_c0_g1_i6_1	8384.38	16309	459.714	0.0281877	-5.14879	0	0	Down	191.927	189.028	171.596	11.8057	8.09309	12.5264
TRINITY_DN10612_c0_g1_i2_1	497.432	802.788	192.076	0.239261	-2.06334	3.59e-11	2.25e-10	Down	65.888	48.9203	43.8865	23.5259	35.0163	20.1232
TRINITY_DN10612_c0_g3_i1_1	663.898	918.991	408.805	0.444841	-1.16864	1.58e-12	1.09e-11	Down	49.0362	51.2897	50.3929	43.7508	51.1795	44.5816
TRINITY_DN10613_c0_g1_i3_1	798.298	1587.77	8.82656	0.00555909	-7.49093	3.68e-44	8.67e-43	Down	91.5238	68.4095	106.741	1.54071	0.675697	0.823761
TRINITY_DN10613_c0_g2_i1_1	9728.95	19221.1	236.839	0.0123219	-6.34264	1.57e-108	1.19e-106	Down	906.444	887.958	1083.89	24.7081	27.342	21.8444
TRINITY_DN10614_c0_g1_i3_1	1861.58	3102.58	620.574	0.200018	-2.3218	6.67e-79	3.35e-77	Down	58.2355	49.6096	54.7677	22.1309	22.1378	23.3845
TRINITY_DN10615_c0_g1_i2_1	5936.2	10850.8	1021.59	0.0941493	-3.40891	7.13e-236	1.78e-233	Down	242.189	232.39	233.864	46.4004	46.1471	46.2629
TRINITY_DN10616_c0_g1_i3_1	300.631	548.551	52.7115	0.0960923	-3.37943	6.93e-43	1.58e-41	Down	35.2914	38.2189	39.7793	7.64977	7.6827	7.43506
TRINITY_DN10617_c0_g1_i2_1	313.095	435.436	190.754	0.438075	-1.19075	1.11e-07	5.12e-07	Down	20.8668	27.4709	24.377	23.5919	23.8413	18.9608
TRINITY_DN10618_c0_g1_i1_1	5481.29	10870.3	92.2947	0.00849056	-6.87993	6.67e-144	7.56e-142	Down	183.652	166.651	205.603	3.39432	3.98784	2.43101
TRINITY_DN10619_c0_g1_i1_1	4352.19	7150.22	1554.17	0.21736	-2.20184	2.99e-99	1.98e-97	Down	64.3013	61.174	67.7068	28.8445	28.6986	29.8946
TRINITY_DN10620_c0_g1_i1_2	21.1594	38.02	4.29875	0.113065	-3.14477	0.0330087	0.0607951	Down	1.11057	2.53005	5.70657	1.27979	0.363765	0.57442
TRINITY_DN10620_c0_g1_i3_1	2632.11	3997	1267.23	0.317045	-1.65724	1.01e-49	2.76e-48	Down	94.3525	92.3931	87.6512	61.006	58.1735	61.8075
TRINITY_DN10621_c0_g1_i7_1	3506.4	5486.87	1525.93	0.278105	-1.8463	2.19e-67	8.92e-66	Down	128.752	133.965	123.566	74.7131	72.7542	76.0654
TRINITY_DN10623_c0_g1_i1_3	11.4706	0	22.9411	Inf	Inf	0.0255622	0.0486197	Up	0	0	0	2.47526	0.863151	9.96308
TRINITY_DN10623_c0_g1_i2_1	3174.55	5747.66	601.443	0.104641	-3.25647	4.17e-142	4.67e-140	Down	130.818	126.595	140.185	26.3639	35.1213	25.0942
TRINITY_DN10624_c0_g1_i3_1	1456.71	2445.7	467.725	0.191244	-2.38651	7.56e-73	3.38e-71	Down	62.0285	58.1194	63.0113	24.7281	22.6797	25.5584
TRINITY_DN10626_c0_g1_i2_2	162.744	259.358	66.1308	0.254979	-1.97155	1.64e-05	5.82e-05	Down	10.1254	5.8815	5.96389	4.21386	3.21427	4.18242
TRINITY_DN10627_c0_g1_i8_1	7047.86	12558.6	1537.1	0.122394	-3.03039	1.58e-199	3.1e-197	Down	200.491	199.062	202.597	55.3707	48.535	49.551
TRINITY_DN10630_c0_g1_i1_3	44.1164	11.2117	77.0211	6.86972	2.78025	1.18e-05	4.26e-05	Up	1.16768	0.580769	0.620378	7.09089	12.196	15.2913
TRINITY_DN10631_c0_g1_i3_1	2212.27	3701.38	723.16	0.195376	-2.35568	2.43e-36	4.6e-35	Down	142.719	111.246	132.19	52.8393	47.6593	56.4754
TRINITY_DN10631_c0_g2_i2_1	187.286	341.191	33.3807	0.0978357	-3.3535	1.22e-28	1.82e-27	Down	25.9905	28.2834	21.1943	5.98379	1.50824	7.94285
TRINITY_DN10633_c0_g2_i2_1	423.716	842.464	4.96835	0.00589741	-7.4057	1.35e-146	1.58e-144	Down	38.4035	31.3365	37.2714	0.512753	0.34296	0.437258
TRINITY_DN10633_c0_g3_i2_1	149.262	270.963	27.562	0.101719	-3.29734	5.89e-06	2.22e-05	Down	22.0083	21.4283	8.85703	2.97416	2.55233	5.48134
TRINITY_DN10634_c0_g1_i1_1	3548.28	7057.65	38.9163	0.00551406	-7.50267	2.03e-150	2.44e-148	Down	211.032	192.779	238.5	2.36302	2.43245	2.58958
TRINITY_DN10634_c0_g2_i1_1	442.169	699.75	184.588	0.263791	-1.92253	2.53e-10	1.49e-09	Down	41.2763	34.2696	49.6491	27.8773	21.4029	19.6534
TRINITY_DN10634_c0_g3_i1_1	837.127	1260.48	413.774	0.328268	-1.60706	3.25e-14	2.5e-13	Down	51.2732	47.034	36.5118	34.451	26.7664	30.7017
TRINITY_DN10635_c0_g1_i3_1	2799.55	3925.87	1673.22	0.426204	-1.23038	2.92e-29	4.43e-28	Down	80.5093	76.4203	79.0509	67.9001	69.4822	71.9165
TRINITY_DN10639_c0_g1_i1_3	182.281	324.84	39.7226	0.122283	-3.0317	1.97e-10	1.17e-09	Down	17.0439	21.0637	28.0971	5.83929	5.97462	5.01867
TRINITY_DN10642_c0_g1_i8_1	12541.7	20557.4	4525.91	0.220159	-2.18338	1.38e-121	1.22e-119	Down	458.577	448.557	432.338	199.469	211.471	202.519
TRINITY_DN10643_c0_g1_i1_3	31.4398	6.27615	56.6035	9.01882	3.17294	2.64e-05	9.1e-05	Up	0	0.957235	0	6.18179	6.00068	6.00823
TRINITY_DN10644_c0_g1_i9_1	4667.05	8578.57	755.537	0.0880727	-3.50516	3.38e-232	8.19e-230	Down	141.904	141.696	132.992	26.0271	24.8705	25.4221
TRINITY_DN10646_c0_g1_i1_3	123.866	226.263	21.4688	0.094884	-3.39769	2.57e-13	1.86e-12	Down	27.2964	15.7853	21.9775	6.21576	4.90767	1.68007
TRINITY_DN10647_c0_g1_i2_1	28153.4	40672.2	15634.6	0.384406	-1.3793	3.78e-55	1.17e-53	Down	1137.95	1135.23	1146.21	912.773	954.102	868.947
TRINITY_DN10648_c0_g1_i2_1	338.564	576.016	101.113	0.175538	-2.51014	1.18e-07	5.42e-07	Down	20.6953	24.4916	34.3404	10.3778	11.6682	7.13789
TRINITY_DN10650_c0_g1_i3_1	4524.8	8451.79	597.808	0.0707315	-3.8215	2.24e-265	6.84e-263	Down	204.952	223.178	206.084	29.7822	35.3852	28.1655
TRINITY_DN10650_c0_g2_i1_1	3281.27	5858.23	704.318	0.120227	-3.05617	9.21e-78	4.56e-76	Down	128.851	122.024	142.086	35.9927	32.3703	30.0625
TRINITY_DN10653_c0_g3_i7_1	15557.1	30660.4	453.808	0.0148011	-6.07815	0	0	Down	1068.75	1057.88	997.258	35.7739	38.1866	22.2031
TRINITY_DN10656_c0_g4_i1_1	91.8257	154.745	28.9063	0.186799	-2.42044	4.1e-05	0.000137379	Down	12.2697	7.16758	15.2013	5.19581	4.35998	3.86865
TRINITY_DN10656_c0_g5_i1_1	58.1947	87.9959	28.3935	0.322669	-1.63187	0.00153625	0.00389711	Down	6.62622	10.9571	5.7193	3.95205	4.99419	6.64891
TRINITY_DN10658_c0_g1_i1_1	8586.47	15372.8	1800.17	0.117101	-3.09417	1.54e-58	5.17e-57	Down	244.003	243.906	284.438	62.7387	63.8137	61.9053
TRINITY_DN10660_c0_g1_i12_1	3533.41	6248.49	818.324	0.130964	-2.93276	5.1e-14	3.87e-13	Down	192.313	184.597	265.252	51.3633	67.5212	56.5459
TRINITY_DN10662_c0_g1_i1_2	12.3217	1.87651	22.7669	12.1326	3.60082	0.00571438	0.0128149	Up	0.1789	3.97e-27	0	1.98518	2.30186	0.519728
TRINITY_DN10662_c0_g3_i3_1	1004.26	1817.43	191.101	0.105149	-3.24949	8.38e-100	5.61e-98	Down	51.0329	59.0895	52.8437	12.4207	12.1186	11.1359
TRINITY_DN10662_c0_g5_i1_1	105.411	205.444	5.3781	0.026178	-5.2555	2.9e-31	4.71e-30	Down	15.4935	13.9311	16.2662	1.25561	0.5832	0.614601
TRINITY_DN10663_c0_g1_i6_1	12063	22016.5	2109.49	0.0958141	-3.38362	8.34e-266	2.57e-263	Down	594.463	564.572	566.347	118.7	107.037	118.327
TRINITY_DN10664_c0_g1_i1_1	21747.6	43243.5	251.791	0.00582263	-7.42411	0	0	Down	1092.71	1122.47	1123.92	13.8795	13.9605	12.6015
TRINITY_DN10665_c0_g1_i3_1	3503.28	6019.1	987.457	0.164054	-2.60776	1.43e-126	1.35e-124	Down	85.3504	83.1458	78.1494	28.486	29.9437	25.7481
TRINITY_DN10667_c0_g1_i1_1	14347.1	25458.3	3235.94	0.127108	-2.97588	1.3e-216	2.81e-214	Down	439.935	429.892	431.193	113.139	119.459	111.518
TRINITY_DN10668_c0_g1_i1_3	15.8098	0	31.6196	Inf	Inf	3.48e-06	1.35e-05	Up	0	0	0	3.10356	2.61381	4.20601
TRINITY_DN10670_c0_g1_i3_1	61243.4	121433	1054.06	0.0086802	-6.84806	0	0	Down	2121.63	2121.88	2095.4	35.2827	44.7857	34.3856
TRINITY_DN10672_c0_g1_i11_1	11384.6	19622.3	3146.84	0.160371	-2.64052	1.46e-169	2.11e-167	Down	584.036	587.899	577.431	208.015	195.824	180.143
TRINITY_DN10674_c0_g1_i1_1	6293.5	10053.5	2533.48	0.252	-1.98851	7.23e-91	4.24e-89	Down	166.714	163.888	157.061	88.5005	82.955	84.2437
TRINITY_DN10677_c1_g1_i17_1	23309.9	39392	7227.9	0.183486	-2.44625	5.44e-159	7.21e-157	Down	825.374	843.937	821.937	320.865	305.016	325.634
TRINITY_DN10678_c0_g1_i2_1	2225.59	3510.68	940.498	0.267897	-1.90025	1.65e-54	5.02e-53	Down	49.6233	49.7488	54.9546	26.624	27.8785	31.6059
TRINITY_DN10678_c0_g3_i1_1	213.648	308.72	118.576	0.384087	-1.38049	2.42e-07	1.07e-06	Down	14.5963	11.6884	16.6122	12.7456	9.9872	11.5984
TRINITY_DN10679_c0_g1_i1_1	3946.88	6200.81	1692.95	0.273021	-1.87292	1.77e-47	4.57e-46	Down	107.125	114.213	93.5855	56.1959	60.9459	61.6072
TRINITY_DN10680_c0_g1_i1_1	2094.96	3933.29	256.625	0.0652442	-3.93801	5.03e-169	7.25e-167	Down	88.249	81.5242	92.556	11.4443	11.6784	12.4974
TRINITY_DN10680_c0_g1_i1_3	35.1685	3.68037	66.6566	18.1114	4.17883	3.46e-08	1.68e-07	Up	0	0	0.808605	7.50412	11.8978	10.6197
TRINITY_DN10680_c0_g2_i1_3	41.9126	65.1784	18.6467	0.286087	-1.80547	0.0498154	0.0869444	Down	4.43665	7.05445	1.52904	2.44285	1.53001	3.69276
TRINITY_DN10683_c0_g1_i3_1	3658.33	6604.57	712.088	0.107818	-3.21334	5.34e-185	9.11e-183	Down	186.275	184.629	184.433	42.2942	46.2715	36.0123
TRINITY_DN10684_c0_g1_i1_1	766.443	1481.57	51.312	0.0346334	-4.85169	3.99e-144	4.55e-142	Down	60.5999	54.5603	48.5781	2.50333	7.42372	1.8248
TRINITY_DN10685_c0_g1_i1_3	12.227	2.4139	22.0402	9.13051	3.19069	0.0113167	0.0236509	Up	0	0.401645	0	2.33826	2.76373	2.41253
TRINITY_DN10686_c0_g1_i1_1	9091.64	17178	1005.25	0.0585197	-4.09493	0	0	Down	300.183	282.781	298.903	35.8358	38.6181	32.9508
TRINITY_DN10687_c0_g1_i1_1	6209.03	9289.22	3128.84	0.336825	-1.56993	4.94e-58	1.64e-56	Down	113.926	110.671	116.13	80.4445	86.4365	71.9966
TRINITY_DN10688_c0_g2_i1_1	1393.39	2759.38	27.3955	0.00992813	-6.65426	0	0	Down	131.223	132.036	127.805	1.92029	4.59649	1.53083
TRINITY_DN10690_c0_g1_i9_1	12426	20890.9	3961.15	0.189612	-2.39888	6.68e-35	1.22e-33	Down	628.381	600.425	729.311	249.71	249.522	274.519
TRINITY_DN10693_c0_g1_i1_2	7.189	0	14.378	Inf	Inf	0.00407576	0.00944935	Up	0	0	0	4.61673	2.47577	1.24756
TRINITY_DN10694_c0_g1_i17_1	1856.59	3161.96	551.215	0.174327	-2.52013	5.19e-91	3.05e-89	Down	122.44	124.44	133	42.2215	44.5218	51.1193
TRINITY_DN10695_c0_g1_i2_1	11563.7	22495	632.478	0.0281164	-5.15244	0	0	Down	608.36	581.924	560.491	36.9941	35.7564	29.6737
TRINITY_DN10698_c0_g1_i4_1	14735.2	23368.7	6101.65	0.261104	-1.93731	8.25e-99	5.42e-97	Down	336.269	313.956	340.643	181.261	185.952	171.323
TRINITY_DN10699_c0_g1_i1_1	5649.57	10306.7	992.484	0.0962954	-3.37639	2.75e-229	6.55e-227	Down	382.336	401.247	384.495	69.8316	79.1236	85.1248
TRINITY_DN1069_c0_g1_i1_1	59.3796	115.771	2.98775	0.0258073	-5.27607	1.13e-18	1.1e-17	Down	10.6371	9.55245	7.50416	1.07233	0.383389	2.19e-19
TRINITY_DN10700_c0_g1_i2_1	88874.6	177146	603.102	0.00340455	-8.19832	0	0	Down	5580.34	5343.18	5575.89	41.3827	40.5069	35.016
TRINITY_DN10703_c0_g1_i8_1	3041.99	5850.98	232.997	0.0398218	-4.6503	1.86e-287	6.33e-285	Down	122.22	125.859	132.763	9.89377	11.1379	10.5363
TRINITY_DN10706_c1_g2_i1_1	8979.87	17918.5	41.2549	0.00230237	-8.76267	0	0	Down	860.729	934.211	791.386	4.09504	4.39027	3.90906
TRINITY_DN10707_c0_g1_i3_1	6430.61	10399.2	2462	0.236748	-2.07857	2.26e-59	7.73e-58	Down	185.551	176.931	201.884	92.5984	96.2389	89.4234
TRINITY_DN10709_c0_g1_i1_1	4286.18	7650.83	921.527	0.120448	-3.05352	8.22e-58	2.71e-56	Down	182.453	184.987	145.842	41.2119	44.2641	42.9586
TRINITY_DN1070_c0_g1_i1_2	11.0413	2.84207	19.2405	6.76987	2.75913	0.0354029	0.0645673	Up	0.362646	0.174914	0	3.01119	2.09751	3.05528
TRINITY_DN10712_c0_g1_i1_1	4457.42	8817.82	97.0279	0.0110036	-6.50588	1.11e-35	2.07e-34	Down	361.183	357.707	514.908	9.53279	9.13207	9.64593
TRINITY_DN10712_c0_g1_i1_3	5.1058	0	10.2116	Inf	Inf	0.0227949	0.0439997	Up	0	0	0	1.71986	0.880555	3.23289
TRINITY_DN10714_c0_g1_i8_1	4124.27	7836.14	412.41	0.0526293	-4.24799	0	0	Down	155.113	145.458	158.929	12.3392	17.169	20.8146
TRINITY_DN10716_c0_g1_i2_1	5029.44	8917.73	1141.15	0.127964	-2.96619	4.58e-177	7.17e-175	Down	158.031	153.97	163.302	41.7462	46.0149	38.8627
TRINITY_DN10717_c0_g1_i3_1	9947.38	19594.9	299.813	0.0153005	-6.03027	0	0	Down	357.081	339.242	370.182	12.662	11.9306	9.37335
TRINITY_DN10718_c0_g1_i1_3	9.28945	0	18.5789	Inf	Inf	0.00072946	0.0019736	Up	0	0	0	2.21478	2.05192	2.06097
TRINITY_DN10718_c0_g2_i2_1	4323.74	6401.26	2246.22	0.350902	-1.51086	3.73e-15	3.04e-14	Down	170.426	194.239	143.798	126.681	113.071	131.296
TRINITY_DN10719_c0_g1_i1_2	140.656	243.309	38.0041	0.156197	-2.67856	1.16e-06	4.79e-06	Down	14.7088	14.9302	24.2895	3.85195	5.01882	8.6974
TRINITY_DN10719_c0_g1_i4_1	42099.6	65382	18817.2	0.287804	-1.79684	2.61e-18	2.52e-17	Down	2206.49	2190.14	2689.6	1292.88	1437.39	1520.22
TRINITY_DN10720_c0_g1_i1_1	118661	28902.4	208420	7.21118	2.85024	3.71e-231	8.97e-229	Up	361.508	352.499	249.767	4884.48	4785.98	4758.4
TRINITY_DN10721_c0_g1_i8_1	43286	84060.1	2512.04	0.0298838	-5.06449	0	0	Down	1381.6	1342.45	1470.81	89.3239	90.8195	80.8973
TRINITY_DN10722_c0_g4_i2_1	669.97	1304.85	35.0907	0.0268925	-5.21665	1.54e-151	1.88e-149	Down	71.7633	66.381	71.5497	3.08995	3.96713	4.68587
TRINITY_DN10723_c0_g4_i2_1	223499	443798	3200.44	0.00721148	-7.11549	2.21e-40	4.7e-39	Down	4073.78	3965.29	2464.78	63.6798	52.2715	41.2495
TRINITY_DN10724_c0_g1_i2_1	27873	47663.1	8082.97	0.169586	-2.55991	2.06e-52	5.99e-51	Down	756.019	758.632	609.817	272.854	220.297	255.94
TRINITY_DN10725_c0_g1_i1_3	5.7173	0	11.4346	Inf	Inf	0.0137334	0.0280767	Up	0	0	0	1.83083	1.62895	1.4303
TRINITY_DN10725_c0_g2_i1_1	2193.19	3440.46	945.926	0.274942	-1.8628	4.43e-57	1.43e-55	Down	80.4983	77.869	72.9418	53.9421	36.8429	41.6187
TRINITY_DN10726_c1_g1_i10_1	1157.62	2258.15	57.0986	0.0252856	-5.30554	7.56e-227	1.79e-224	Down	76.772	77.1733	74.9673	3.8815	3.71625	4.48327
TRINITY_DN10727_c0_g1_i12_1	8715.6	17368.6	62.6523	0.00360722	-8.1149	0	0	Down	613.077	594.066	591.431	4.50348	4.56204	4.43372
TRINITY_DN10730_c0_g1_i3_1	2431.36	3704.03	1158.68	0.312815	-1.67662	5.71e-32	9.51e-31	Down	79.5987	77.6965	90.1849	52.3102	54.2444	54.723
TRINITY_DN10732_c0_g1_i4_1	43962.1	80498.6	7425.59	0.092245	-3.43839	0	0	Down	997.658	976.215	941.231	189.799	184.423	185.28
TRINITY_DN10733_c0_g1_i12_1	81214.1	161630	798.643	0.00494119	-7.66092	1.19e-189	2.12e-187	Down	7244.38	6908.46	8285.14	75.4603	84.9519	70.5864
TRINITY_DN10734_c0_g1_i1_3	7.46901	0	14.938	Inf	Inf	0.00326449	0.00773861	Up	0	0	0	1.48731	1.86695	2.05394
TRINITY_DN10734_c0_g2_i1_1	22341.2	44421	261.372	0.00588397	-7.409	1.56e-61	5.63e-60	Down	1608.48	1602.93	2153.29	22.6803	24.1905	18.9814
TRINITY_DN10735_c0_g1_i3_1	13383.1	24223.8	2542.37	0.104953	-3.25218	1.04e-49	2.84e-48	Down	467.919	452.976	549.487	104.17	112.01	105.352
TRINITY_DN10736_c0_g1_i1_1	618.712	1010	227.425	0.225173	-2.15089	3.65e-09	1.94e-08	Down	33.7487	34.245	48.145	22.0358	17.8704	14.7151
TRINITY_DN10736_c0_g2_i3_1	1362.07	2639.87	84.2621	0.031919	-4.96944	5.74e-231	1.38e-228	Down	68.4465	75.8878	65.5549	3.24109	5.32824	5.36674
TRINITY_DN10736_c0_g3_i2_1	696.239	1139.06	253.422	0.222484	-2.16823	6.81e-22	7.76e-21	Down	34.0832	28.8764	37.1809	19.8158	12.3655	14.2846
TRINITY_DN10738_c0_g1_i9_1	19112.3	37974.8	249.794	0.00657789	-7.24816	0	0	Down	840.198	885.598	758.526	13.3262	10.7292	9.9396
TRINITY_DN10739_c0_g1_i1_3	41.7923	18.1955	65.3892	3.59371	1.84547	0.0244732	0.0467975	Up	0.888881	2.15719	0	5.96036	11.2286	5.22903
TRINITY_DN10739_c0_g1_i8_1	7121.09	14018.9	223.315	0.0159296	-5.97215	0	0	Down	557.618	574.242	533.258	21.2235	15.0956	18.9487
TRINITY_DN10740_c0_g1_i1_3	21.752	9.47373	34.0303	3.59207	1.84482	0.0271949	0.0513666	Up	0	1.36874	0.841666	6.12405	7.60437	3.49961
TRINITY_DN10740_c0_g1_i6_1	4885.83	8997.22	774.437	0.0860751	-3.53826	1.85e-238	4.74e-236	Down	230.423	223.513	228.888	43.1136	43.0784	36.1158
TRINITY_DN10741_c0_g1_i5_1	8674.71	16934.6	414.817	0.0244952	-5.35135	7.41e-159	9.8e-157	Down	332.008	302.6	358.014	18.7558	17.746	14.1404
TRINITY_DN10742_c0_g1_i1_3	5.6277	0	11.2554	Inf	Inf	0.0148166	0.0300359	Up	0	0	0	1.58319	0.893342	1.84965
TRINITY_DN10742_c0_g1_i8_1	4321.71	8420.8	222.631	0.0264382	-5.24123	0	0	Down	147.114	155.724	160.535	6.41623	11.4925	7.57949
TRINITY_DN10743_c0_g1_i2_1	251.866	336.559	167.172	0.496711	-1.00952	0.027836	0.0524013	Down	15.2752	23.5373	11.349	15.4608	21.0556	15.1139
TRINITY_DN10745_c0_g1_i12_1	3870.25	7519.14	221.364	0.0294401	-5.08607	2.54e-173	3.83e-171	Down	78.1686	80.6983	88.8149	4.81812	5.14018	5.23627
TRINITY_DN10745_c0_g2_i1_1	136.851	263.126	10.5759	0.0401931	-4.63691	1.86e-08	9.24e-08	Down	15.8436	36.3358	23.7456	1.78301	2.91894	1.64427
TRINITY_DN10745_c0_g3_i1_1	399.273	781.9	16.6456	0.0212886	-5.55377	4.55e-108	3.43e-106	Down	32.3723	27.284	31.6042	1.20661	1.49975	1.3444
TRINITY_DN10746_c0_g1_i1_2	16.1629	0	32.3258	Inf	Inf	6.27e-06	2.35e-05	Up	0	0	0	9.42365	2.97262	6.00456
TRINITY_DN10746_c0_g1_i3_1	43760.3	87191.3	329.32	0.00377698	-8.04855	0	0	Down	2737.72	2764.24	2391.13	20.4568	24.5308	16.9653
TRINITY_DN10747_c0_g1_i8_1	3062.38	4915.91	1208.85	0.245905	-2.02383	5.93e-76	2.85e-74	Down	109.197	119.855	111.398	56.8499	57.9069	59.4918
TRINITY_DN10747_c0_g2_i1_1	175.101	349.541	0.660813	0.00189052	-9.047	7.91e-38	1.58e-36	Down	26.7461	17.6301	28.4163	0	0	0.321989
TRINITY_DN10748_c0_g1_i8_1	2112.33	2838.79	1385.87	0.488191	-1.03448	5.24e-19	5.24e-18	Down	67.1783	68.0687	69.5983	63.6144	70.1307	74.4049
TRINITY_DN10749_c0_g1_i1_4	712.241	1017.63	406.853	0.399804	-1.32263	7.02e-10	3.98e-09	Down	77.3479	82.5834	100.026	67.9119	69.1551	79.6211
TRINITY_DN10750_c0_g1_i8_1	234097	466917	1277.18	0.00273535	-8.51406	2.43e-99	1.61e-97	Down	8492.58	8757.5	6127.84	53.2231	50.5969	29.0157
TRINITY_DN10751_c0_g1_i1_1	157948	315263	632.243	0.00200544	-8.96186	3.21e-41	7.01e-40	Down	1574.33	1439.04	858.78	6.44535	6.64128	3.00849
TRINITY_DN10751_c0_g1_i1_3	11.2912	0.965561	21.6168	22.3879	4.48464	0.00228427	0.00560232	Up	0	0.215935	0	2.48977	2.90489	2.73042
TRINITY_DN10752_c0_g1_i1_1	10073.3	20125.3	21.2272	0.00105475	-9.88888	0	0	Down	797.551	794.055	748.198	2.72111	1.8747	0.530962
TRINITY_DN10752_c0_g1_i1_4	92.033	134.473	49.5929	0.368794	-1.43911	0.00641189	0.0142224	Down	9.00546	10.9857	4.67772	4.00513	8.0877	6.80668
TRINITY_DN10753_c0_g4_i1_1	404.804	796.419	13.1887	0.01656	-5.91615	1.75e-84	9.43e-83	Down	73.0396	63.4928	81.175	3.10865	1.24708	3.16084
TRINITY_DN10753_c0_g5_i1_1	699.347	1276.53	122.165	0.0957011	-3.38532	1.46e-26	2.01e-25	Down	77.4937	57.7985	80.1063	9.77554	20.2788	12.7788
TRINITY_DN10754_c0_g1_i1_2	10.7593	0	21.5187	Inf	Inf	0.000904	0.0024073	Up	0	0	0	3.43226	1.39158	6.78049
TRINITY_DN10754_c0_g2_i2_1	25265.9	49130.3	1401.52	0.0285266	-5.13155	1.22e-190	2.21e-188	Down	644.442	622.743	709.092	37.7259	43.7523	35.9344
TRINITY_DN10755_c1_g9_i1_1	11227.4	21643	811.816	0.0375094	-4.7366	3.1e-107	2.3e-105	Down	443.111	375.48	457.314	37.4031	33.6478	28.6301
TRINITY_DN10757_c0_g1_i1_3	8.98307	1.93112	16.035	8.30347	3.05371	0.0408974	0.0732213	Up	0	0.464564	0	2.84532	1.21762	3.75329
TRINITY_DN10757_c0_g2_i2_1	10011.4	16000.3	4022.57	0.251405	-1.99191	1.67e-99	1.11e-97	Down	737.462	678.185	657.908	372.019	380.331	331.703
TRINITY_DN10758_c0_g1_i6_1	6449.91	12646.6	253.231	0.0200236	-5.64215	0	0	Down	252.71	275.784	250.965	8.74256	11.7049	12.001
TRINITY_DN10759_c0_g1_i1_3	13.8609	4.69127	23.0305	4.90922	2.2955	0.0438612	0.0778555	Up	0.931374	0	0	2.13917	2.47341	4.9253
TRINITY_DN10760_c1_g1_i2_1	7341.98	14620.5	63.4623	0.00434064	-7.84788	1.23e-92	7.41e-91	Down	728.899	810.68	566.171	5.81194	5.05642	8.10268
TRINITY_DN10760_c1_g2_i2_1	59927.2	119540	314.169	0.00262815	-8.57174	0	0	Down	3057.12	2910.2	3365.49	18.8042	17.4314	14.8615
TRINITY_DN10764_c0_g1_i1_3	27.8139	48.0966	7.5313	0.156587	-2.67496	0.000369301	0.00105618	Down	2.8224	2.63902	3.89566	1.08598	1.55989	0.489015
TRINITY_DN10774_c0_g1_i1_3	4.84609	0	9.69219	Inf	Inf	0.0280569	0.0527465	Up	0	0	0	1.11432	3.44191	0.598997
TRINITY_DN10775_c0_g2_i1_4	893.204	1192.21	594.197	0.4984	-1.00463	1.58e-06	6.38e-06	Down	95.1898	82.0206	111.428	105.689	100.972	93.1955
TRINITY_DN10777_c0_g1_i1_3	14.2942	0	28.5884	Inf	Inf	0.000584536	0.00161223	Up	0	0	0	1.85672	9.91119	5.1232
TRINITY_DN1077_c0_g1_i1_3	10.6338	0	21.2676	Inf	Inf	0.000243255	0.000718571	Up	0	0	0	2.43241	3.77402	5.16017
TRINITY_DN10785_c0_g1_i1_2	9.50073	0	19.0015	Inf	Inf	0.000612795	0.00168419	Up	0	0	0	2.38009	2.91594	2.14471
TRINITY_DN10785_c0_g1_i1_4	336.742	98.9925	574.491	5.80337	2.53689	1.22e-09	6.78e-09	Up	11.3174	8.70909	1.43193	91.4407	63.6534	101.434
TRINITY_DN10792_c0_g1_i1_3	5.50731	0	11.0146	Inf	Inf	0.016331	0.0327102	Up	1.35e-25	0	1.3e-06	2.42273	0.366243	2.04608
TRINITY_DN10797_c0_g1_i1_3	26.4373	0	52.8747	Inf	Inf	5.11e-06	1.94e-05	Up	0	0	0	3.51877	6.28039	11.752
TRINITY_DN1079_c0_g1_i1_1	378.01	756.02	0	0	#NAME?	4.02e-110	3.12e-108	Down	64.5272	64.215	79.1212	0	0	0
TRINITY_DN10815_c0_g1_i1_1	337.812	673.683	1.94028	0.0028801	-8.43966	1.02e-129	9.98e-128	Down	22.0293	21.0254	22.315	0.11439	0.153259	0.0790854
TRINITY_DN10815_c0_g1_i1_3	26.0391	7.13248	44.9457	6.30155	2.65571	0.00110685	0.00289347	Up	0.947025	0.893454	0	4.8591	7.50055	11.2465
TRINITY_DN10816_c0_g1_i1_3	60.4598	113.59	7.32975	0.0645283	-3.95392	2.35e-13	1.71e-12	Down	11.2935	7.83284	10.278	1.9441	0.6928	1.32991
TRINITY_DN10820_c0_g1_i1_3	7.2251	0	14.4502	Inf	Inf	0.00397494	0.00923864	Up	0	0	0	2.0785	1.676	1.5662
TRINITY_DN10823_c0_g1_i1_1	1173.57	573.52	1773.63	3.09253	1.62879	1.75e-32	2.96e-31	Up	43.207	50.7932	51.2143	298.806	316.319	321.366
TRINITY_DN10823_c0_g1_i1_3	10.8431	0	21.6862	Inf	Inf	0.0440834	0.0781926	Up	0	0	0	0.85093	1.71601	9.97476
TRINITY_DN10826_c0_g1_i1_2	5.96488	0	11.9298	Inf	Inf	0.0112506	0.0235234	Up	0	0	0	1.29489	1.01413	2.135
TRINITY_DN10835_c0_g1_i1_4	39.6346	61.328	17.9412	0.292544	-1.77327	0.00286998	0.00688445	Down	4.81266	3.18454	2.68256	2.09249	2.18745	2.21352
TRINITY_DN10836_c0_g1_i1_1	515.535	1020.7	10.3736	0.0101632	-6.6205	3.4e-158	4.46e-156	Down	30.9825	30.0125	33.7222	0.652975	0.654769	0.674025
TRINITY_DN10841_c0_g1_i1_3	121.718	224.808	18.628	0.0828619	-3.59315	1.26e-21	1.42e-20	Down	14.2135	13.5809	15.5437	1.98853	2.52989	3.01242
TRINITY_DN10843_c0_g1_i1_2	23.7264	2.81476	44.6381	15.8586	3.98719	2.16e-05	7.55e-05	Up	0.42896	0	0	4.5683	6.76127	3.35979
TRINITY_DN10851_c0_g1_i1_2	60.3275	15.5904	105.065	6.73905	2.75254	2.79e-06	1.1e-05	Up	3.36292	1.04155	0	13.4859	23.66	23.0211
TRINITY_DN10853_c0_g1_i1_1	332.372	662.813	1.93074	0.00291295	-8.4233	1.99e-68	8.31e-67	Down	39.6198	54.5647	51.5739	0.301013	0.602001	0
TRINITY_DN10877_c0_g1_i1_1	99.6011	199.202	0	0	#NAME?	3.49e-46	8.69e-45	Down	13.3011	18.5642	14.8282	0	0	0
TRINITY_DN10879_c0_g1_i1_2	9.23997	0	18.4799	Inf	Inf	0.000765667	0.00206405	Up	0	0	0	1.26302	2.96321	4.29967
TRINITY_DN10880_c0_g1_i1_1	96.8775	190.281	3.47448	0.0182597	-5.77519	2.05e-10	1.21e-09	Down	25.5056	15.9943	10.3882	0.466868	0.473474	0.993579
TRINITY_DN10881_c0_g1_i1_3	6.66618	0	13.3324	Inf	Inf	0.00627819	0.0139569	Up	0	0	0	3.09507	1.84459	1.37999
TRINITY_DN1088_c0_g1_i1_3	4.53074	0	9.06148	Inf	Inf	0.0363765	0.0661269	Up	0	0	0	1.38098	1.18072	1.03902
TRINITY_DN10892_c0_g1_i1_3	22.6899	3.37946	42.0003	12.4281	3.63553	0.0056404	0.0126686	Up	0	0.908629	0	3.23549	13.2308	7.06927
TRINITY_DN10893_c0_g1_i1_4	107.364	50.7284	164	3.23291	1.69283	8.11e-06	3e-05	Up	7.18062	4.48635	2.53674	32.1358	31.0372	32.0049
TRINITY_DN1089_c0_g1_i1_3	12.8102	0	25.6205	Inf	Inf	0.000139309	0.000429173	Up	0	0	0	4.3786	7.98483	2.08335
TRINITY_DN10900_c0_g1_i1_2	7.37366	14.3192	0.428077	0.0298952	-5.06394	0.00452869	0.0103927	Down	0.455684	1.56472	0.952114	0.072191	0.135627	0
TRINITY_DN10902_c0_g1_i1_3	47.7557	7.5743	87.9371	11.6099	3.53729	1.88e-08	9.38e-08	Up	0.770956	0.37575	0	10.8811	9.71462	7.06138
TRINITY_DN10903_c0_g1_i1_3	13.5274	0.965561	26.0893	27.0198	4.75594	0.0216506	0.0420031	Up	9.82e-13	0.124983	0	4.08653	3.16625	1.6e-07
TRINITY_DN10905_c0_g1_i1_2	23.6669	3.32485	44.0089	13.2364	3.72643	4.89e-05	0.000161579	Up	0.135757	0.136171	3.54e-17	3.21818	1.75439	2.40484
TRINITY_DN10909_c0_g1_i1_3	7.75227	1.44834	14.0562	9.70503	3.27873	0.0477916	0.0838767	Up	0	0.220072	0	1.2583	2.20803	1.60722
TRINITY_DN10910_c0_g1_i1_3	4.64857	0	9.29714	Inf	Inf	0.0330662	0.0608829	Up	0	0	0	1.37533	1.39259	1.51957
TRINITY_DN10911_c0_g1_i1_2	4.39513	0	8.79026	Inf	Inf	0.0405188	0.072625	Up	0	0	0	2.59837	1.78656	0.462759
TRINITY_DN10912_c0_g1_i1_2	11.4069	2.54286	20.271	7.97175	2.9949	0.0180322	0.035739	Up	0	0.0914284	0.202388	1.81563	1.64417	1.28429
TRINITY_DN10913_c0_g1_i1_3	6.89817	0	13.7963	Inf	Inf	0.0051987	0.0117691	Up	0	0	0	1.75019	1.97067	1.15469
TRINITY_DN10914_c0_g1_i1_2	10.4073	0	20.8146	Inf	Inf	0.00029259	0.00085199	Up	0	0	0	2.71465	4.25525	5.05584
TRINITY_DN10921_c0_g1_i1_3	18.3315	5.31059	31.3523	5.90375	2.56163	0.00819851	0.0177162	Up	0	1.45286	0	6.06722	5.39372	6.57415
TRINITY_DN10922_c0_g1_i1_1	207.751	415.071	0.431006	0.00103839	-9.91143	1.31e-88	7.49e-87	Down	34.4447	28.4254	32.6738	0	0.2455	0
TRINITY_DN10923_c0_g1_i1_3	30.7305	0.965561	60.4954	62.6531	5.96931	1.51e-09	8.31e-09	Up	0	0.17338	0	5.61905	7.41063	10.1138
TRINITY_DN10935_c0_g1_i1_3	23.8512	36.2618	11.4405	0.315496	-1.66431	0.032012	0.0591959	Down	2.16992	1.603	1.71681	1.24753	1.35722	1.03426
TRINITY_DN10938_c0_g1_i1_3	8.06435	1.44834	14.6804	10.136	3.34141	0.0396595	0.0712795	Up	0	0.395377	0	2.73257	3.34191	2.4482
TRINITY_DN1093_c0_g1_i1_3	17.7649	0	35.5298	Inf	Inf	3.15e-05	0.000107433	Up	0	0	0	10.3462	2.72836	5.81424
TRINITY_DN10940_c0_g1_i1_1	548.667	1087.42	9.91729	0.00912004	-6.77674	2.47e-57	8.05e-56	Down	94.6513	76.8809	108.917	2.63055	0.867841	1.76496
TRINITY_DN10944_c0_g1_i1_3	175.993	287.6	64.3855	0.223871	-2.15926	4.09e-13	2.93e-12	Down	19.2032	22.3209	24.9115	10.6515	9.96793	10.3993
TRINITY_DN10953_c0_g1_i1_3	10.128	0	20.256	Inf	Inf	0.000364969	0.00104491	Up	0	0	0	1.5786	1.94972	0.971928
TRINITY_DN10954_c0_g1_i1_1	150.784	286.271	15.2964	0.0534333	-4.22612	3.33e-17	3.03e-16	Down	26.4621	15.4316	23.4364	2.13972	3.8878	1.24781
TRINITY_DN10954_c0_g1_i1_3	13.4253	0	26.8506	Inf	Inf	2.45e-05	8.49e-05	Up	0	0	0	6.15353	2.32812	7.40405
TRINITY_DN10955_c0_g1_i1_1	90.725	179.304	2.14624	0.0119699	-6.38445	1.24e-13	9.2e-13	Down	14.4104	12.275	23.2599	0.405999	0.840795	0
TRINITY_DN10956_c0_g1_i1_3	21.6408	8.44429	34.8374	4.12556	2.04459	0.0444443	0.0787452	Up	1.54611	0	0	5.28572	5.66895	2.04296
TRINITY_DN10959_c0_g1_i1_3	113.243	5.69779	220.788	38.7498	5.27612	1.77e-28	2.62e-27	Up	0.171551	0.138664	0	8.04643	7.22561	8.94221
TRINITY_DN1095_c0_g1_i1_3	4.40282	0	8.80565	Inf	Inf	0.040301	0.0722904	Up	0	0	0	2.01774	1.45795	0.573392
TRINITY_DN10960_c0_g1_i1_1	133.637	267.274	0	0	#NAME?	4.8e-61	1.72e-59	Down	18.0745	17.9916	17.2018	0	0	0
TRINITY_DN10960_c0_g1_i1_4	440.228	178.287	702.169	3.93842	1.97762	4.94e-23	5.91e-22	Up	2.67646	2.58208	2.18847	20.6908	20.8427	19.3731
TRINITY_DN10962_c0_g1_i1_3	12.3102	0	24.6203	Inf	Inf	6.1e-05	0.000199022	Up	0	0	0	2.29965	3.2523	2.211
TRINITY_DN10966_c0_g1_i1_2	65.3277	116.037	14.6185	0.125981	-2.98872	9.52e-10	5.33e-09	Down	9.34939	10.1799	7.68477	0.730417	1.89294	4.57579
TRINITY_DN10970_c0_g1_i1_2	33.2948	4.78685	61.8027	12.9109	3.69052	1.34e-06	5.48e-06	Up	0.242555	0.458787	0	6.2608	6.08581	6.31672
TRINITY_DN10972_c0_g1_i1_3	14.1256	0	28.2513	Inf	Inf	1.37e-05	4.91e-05	Up	0	0	0	3.01781	5.36869	2.2701
TRINITY_DN10974_c0_g1_i1_1	214.099	427.757	0.440542	0.00102989	-9.9233	4.04e-91	2.39e-89	Down	33.2603	33.6754	34.7437	0	0	0.20805
TRINITY_DN10977_c0_g1_i1_1	208.108	415.785	0.431006	0.00103661	-9.91391	7.59e-89	4.35e-87	Down	29.9619	27.9518	26.9413	0	0.141259	0
TRINITY_DN10980_c0_g1_i1_1	16.1968	31.7452	0.648348	0.0204235	-5.61363	5.03e-05	0.000165966	Down	4.73995	2.59893	1.18085	0.141835	0.148395	0.150434
TRINITY_DN10984_c0_g1_i1_1	346.137	692.274	0	0	#NAME?	3.22e-73	1.45e-71	Down	68.2349	71.2362	48.1011	0	0	0
TRINITY_DN10986_c0_g2_i1_4	622.77	887.183	358.357	0.403927	-1.30783	1.06e-14	8.35e-14	Down	35.7449	33.2618	33.1897	21.4129	34.3726	29.9796
TRINITY_DN10987_c0_g1_i1_3	17.5525	1.87651	33.2285	17.7076	4.1463	0.000211713	0.000631753	Up	0.20922	0	0	3.45843	1.72725	2.65174
TRINITY_DN10994_c0_g2_i1_3	23.2578	7.24778	39.2678	5.4179	2.43773	0.0039743	0.00923754	Up	0.723413	0.232951	0.25366	5.60389	3.46538	4.23829
TRINITY_DN11000_c0_g1_i1_1	164.592	327.894	1.29084	0.00393676	-7.98878	9.38e-18	8.78e-17	Down	26.0904	19.7175	39.1668	0.409574	0	0.217585
TRINITY_DN11002_c0_g1_i1_3	89.9612	160.504	19.4186	0.120985	-3.0471	4.42e-13	3.15e-12	Down	8.38858	10.2413	6.97427	2.53898	1.92796	1.97801
TRINITY_DN11003_c0_g1_i1_1	26.295	49.3013	3.28867	0.0667056	-3.90605	9.57e-06	3.5e-05	Down	5.26921	5.4497	1.99097	0.239931	1.15e-10	1.54693
TRINITY_DN11004_c0_g1_i1_1	87.6183	175.237	0	0	#NAME?	4.76e-41	1.03e-39	Down	16.0687	13.503	10.664	0	0	0
TRINITY_DN11006_c0_g1_i1_3	13.846	3.75302	23.939	6.37861	2.67324	0.0204626	0.039982	Up	0.992428	0	0	4.54039	4.61431	3.35996
TRINITY_DN11008_c0_g1_i1_3	8.27882	1.40738	15.1503	10.7649	3.42826	0.0348849	0.0637477	Up	0.238086	0	0	2.08316	1.33307	2.5036
TRINITY_DN11014_c0_g1_i1_4	1417.49	521.358	2313.63	4.4377	2.14981	8.82e-59	2.98e-57	Up	39.0395	34.0062	27.6179	313.853	311.875	302.038
TRINITY_DN11023_c0_g1_i1_2	6.89048	0	13.781	Inf	Inf	0.00522655	0.0118259	Up	0	0	0	3.13659	3.28091	1.68987
TRINITY_DN11024_c0_g1_i1_3	5.05448	0	10.109	Inf	Inf	0.0236247	0.0453832	Up	0	0	0	2.05815	1.23369	0.961732
TRINITY_DN11025_c0_g1_i1_3	5.40392	0	10.8078	Inf	Inf	0.0177885	0.0353098	Up	0	0	0	1.24288	3.23988	1.62098
TRINITY_DN11029_c0_g1_i1_2	21.7231	0	43.4461	Inf	Inf	2.12e-05	7.4e-05	Up	0	0	0	4.42695	13.7422	6.21227
TRINITY_DN11034_c0_g1_i1_1	221.844	441.752	1.93626	0.00438313	-7.83382	7.07e-80	3.61e-78	Down	41.968	30.4376	37.1759	0.618938	2.54e-26	0.303583
TRINITY_DN11044_c0_g1_i1_3	5.67719	0	11.3544	Inf	Inf	0.0274558	0.051778	Up	0	0	0	0.97189	1.01517	4.69266
TRINITY_DN11048_c0_g1_i1_2	6.79611	0	13.5922	Inf	Inf	0.00565803	0.0127038	Up	0	0	0	1.9061	1.61205	1.48286
TRINITY_DN11049_c0_g1_i2_3	31.8591	10.3618	53.3565	5.14937	2.3644	0.00192404	0.00479515	Up	2.26035	0.391049	0	6.92798	12.6113	7.35604
TRINITY_DN11051_c0_g1_i1_1	131.97	263.28	0.660813	0.00250993	-8.63814	2.45e-33	4.24e-32	Down	25.8236	14.9853	19.9009	0	0	0.279173
TRINITY_DN11070_c0_g1_i1_2	10.0025	1.40738	18.5976	13.2143	3.72403	0.0121368	0.0251631	Up	0.370907	0	0	3.58331	1.64706	3.72465
TRINITY_DN11075_c0_g1_i1_3	16.9373	0	33.8746	Inf	Inf	1.37e-06	5.59e-06	Up	0	0	0	3.68156	5.41672	2.96453
TRINITY_DN11079_c0_g1_i1_2	18.8071	0	37.6141	Inf	Inf	2.12e-06	8.45e-06	Up	0	0	0	11.8436	5.54624	4.74374
TRINITY_DN11091_c0_g1_i1_3	7.6836	0	15.3672	Inf	Inf	0.00273602	0.00659915	Up	0	0	0	2.28016	3.56078	3.31614
TRINITY_DN11099_c0_g1_i1_3	252.443	18.5963	486.289	26.1497	4.70872	4.61e-22	5.29e-21	Up	2.31065	3.04462	0	82.8168	122.228	85.2629
TRINITY_DN11102_c0_g1_i1_1	213.832	427.224	0.440542	0.00103117	-9.9215	4.45e-91	2.63e-89	Down	31.854	29.3513	30.6296	0	0	0.235646
TRINITY_DN11103_c0_g1_i1_1	75.4448	150.677	0.212574	0.00141079	-9.46928	1.46e-24	1.88e-23	Down	16.3448	16.3187	8.96161	0.183157	0	0
TRINITY_DN11104_c0_g1_i1_1	132.047	260.603	3.49171	0.0133986	-6.22178	9.62e-46	2.37e-44	Down	27.0497	23.2541	23.555	0.336046	0.313112	1.36601
TRINITY_DN11110_c0_g1_i1_3	18.5503	1.93112	35.1695	18.2119	4.18681	0.000110514	0.0003462	Up	0	0.227815	0	3.64275	3.14234	2.80871
TRINITY_DN11112_c0_g1_i1_1	63.4867	122.678	4.29507	0.0350109	-4.83605	1.63e-05	5.77e-05	Down	15.0023	11.8066	3.83224	1.11795	0.817953	0.303389
TRINITY_DN11121_c0_g1_i1_4	586.526	341.13	831.922	2.43873	1.28613	2.93e-12	1.98e-11	Up	15.3357	12.5657	17.1033	66.0684	84.0568	78.3836
TRINITY_DN11131_c0_g1_i1_3	31.0105	10.3983	51.6227	4.96451	2.31165	0.00119821	0.00311218	Up	0.211351	0.792667	0.525982	3.49985	5.25146	6.8506
TRINITY_DN11141_c0_g1_i1_3	17.9732	3.78032	32.166	8.5088	3.08895	0.00242674	0.00591891	Up	0.427745	0.141163	0	3.68875	2.64226	3.11118
TRINITY_DN11146_c0_g1_i1_3	20.6296	2.89668	38.3625	13.2436	3.72722	0.000151533	0.000463787	Up	0	0.462037	0	3.70947	2.99535	5.55673
TRINITY_DN11148_c0_g1_i1_3	10.0964	0.525766	19.667	37.4064	5.22521	0.00181527	0.00454784	Up	0	0	0.171528	3.0952	3.82173	3.24885
TRINITY_DN11150_c0_g1_i1_1	113.78	205.225	22.3349	0.108831	-3.19984	2.76e-17	2.53e-16	Down	9.55356	9.3872	7.8066	1.78347	1.38506	2.8435
TRINITY_DN11153_c0_g1_i1_3	55.1937	21.6722	88.7152	4.0935	2.03334	0.000107105	0.000336238	Up	0	2.9258	0.937919	12.7066	9.58191	10.5219
TRINITY_DN11154_c0_g1_i1_1	89.9659	179.712	0.220271	0.00122569	-9.67219	2.35e-40	5e-39	Down	14.5947	13.2281	14.8727	0	0	0.139537
TRINITY_DN11154_c0_g1_i1_2	15.8349	5.25766	26.4122	5.02356	2.32871	0.0184612	0.0365048	Up	0	0	1.3387	3.69295	5.22806	5.39004
TRINITY_DN11164_c0_g1_i1_3	18.0515	0	36.1031	Inf	Inf	0.000352503	0.00101182	Up	0	0	0	4.36656	1.90316	9.37296
TRINITY_DN11164_c0_g1_i2_4	56.9573	28.8264	85.0882	2.95174	1.56157	0.00224941	0.00552168	Up	1.41954	1.98749	1.14478	9.13627	10.5053	8.51914
TRINITY_DN11169_c0_g1_i1_3	4.75101	0	9.50202	Inf	Inf	0.030381	0.0565433	Up	0	0	0	1.39833	1.27538	1.31375
TRINITY_DN11171_c0_g1_i1_3	14.7275	0	29.4549	Inf	Inf	8.44e-06	3.12e-05	Up	0	0	0	3.64427	5.67861	5.72895
TRINITY_DN11175_c0_g1_i1_1	177.581	318.967	36.1957	0.113478	-3.13951	1.93e-12	1.32e-11	Down	17.124	22.7583	27.4796	6.88216	4.93295	4.15571
TRINITY_DN11175_c0_g1_i2_4	206.654	127.161	286.148	2.25028	1.1701	0.000748128	0.0020195	Up	12.811	8.30358	8.99326	47.6084	34.4961	58.5041
TRINITY_DN11184_c0_g1_i1_1	255.392	500.705	10.0785	0.0201286	-5.63461	6.57e-33	1.13e-31	Down	38.597	29.0432	44.3459	2.15757	2.18166	0.333865
TRINITY_DN11188_c0_g1_i1_1	125.844	246.538	5.15014	0.0208899	-5.58105	2.44e-39	5.06e-38	Down	17.2685	18.9734	15.1033	1.26757	0.57879	0.382389
TRINITY_DN11191_c0_g1_i1_3	17.3254	2.34563	32.3052	13.7725	3.78372	0.000541192	0.00150166	Up	0.333026	0	0	3.67826	3.67863	2.08025
TRINITY_DN11193_c0_g1_i1_3	4.46532	0	8.93064	Inf	Inf	0.0385806	0.0696299	Up	0	0	0	0.423815	0.990652	1.87052
TRINITY_DN11196_c0_g1_i1_3	35.7888	13.6468	57.9309	4.24501	2.08577	0.00161133	0.0040711	Up	0	1.31131	0.189673	3.61372	5.3159	4.12665
TRINITY_DN11199_c0_g1_i1_2	5.25128	0	10.5026	Inf	Inf	0.0200527	0.0392742	Up	0	0	0	1.74756	1.29319	0.25472
TRINITY_DN1119_c0_g1_i1_2	4.63941	0	9.27882	Inf	Inf	0.0332783	0.0612128	Up	0	0	0	1.70578	1.34705	1.36254
TRINITY_DN11201_c0_g1_i1_4	40152.9	76753.5	3552.35	0.0462826	-4.43339	0	0	Down	4869.89	4945.65	5065.52	396.469	472.851	564.107
TRINITY_DN11202_c0_g1_i1_2	7.88664	0	15.7733	Inf	Inf	0.00231148	0.00566158	Up	0	0	0	1.9157	3.03063	2.08957
TRINITY_DN11203_c0_g1_i1_4	394.686	584.4	204.972	0.350739	-1.51153	7.89e-14	5.93e-13	Down	39.8606	31.6539	28.9392	23.2785	24.0056	25.8806
TRINITY_DN11206_c0_g1_i1_1	158.673	317.126	0.220271	0.000694586	-10.4916	5.45e-70	2.33e-68	Down	29.0509	31.1208	27.1355	0	0	0.181501
TRINITY_DN11207_c0_g1_i1_2	22.45	3.37946	41.5206	12.2862	3.61896	0.000101371	0.000319444	Up	0	0.391967	0	4.05278	3.59835	1.83142
TRINITY_DN11209_c0_g1_i1_1	121.162	240.366	1.9586	0.0081484	-6.93927	1.02e-28	1.51e-27	Down	22.9956	16.1149	26.6093	0	0.574564	0.555723
TRINITY_DN11211_c0_g1_i1_3	43.7143	3.86629	83.5624	21.613	4.43383	3.27e-10	1.9e-09	Up	0.267422	0	0.111523	4.95723	6.98899	4.63443
TRINITY_DN11213_c0_g1_i1_2	21.1263	1.87651	40.3761	21.5166	4.42738	1.99e-05	6.97e-05	Up	0.396481	0	0	6.22001	4.4992	5.34688
TRINITY_DN11215_c0_g1_i1_1	462.204	923.105	1.30255	0.00141106	-9.46901	5.14e-177	8e-175	Down	61.9188	58.1643	66.7077	0	0.397102	0.208386
TRINITY_DN11222_c0_g1_i1_3	16.589	0	33.1779	Inf	Inf	1.82e-06	7.29e-06	Up	0	0	0	5.00641	3.07566	2.98001
TRINITY_DN11223_c0_g1_i1_3	7.44721	0	14.8944	Inf	Inf	0.00331412	0.00784294	Up	0	0	0	2.76774	1.60608	2.30314
TRINITY_DN11232_c0_g1_i1_1	193.693	387.387	0	0	#NAME?	4e-86	2.22e-84	Down	28.24	25.5451	31.8111	0	0	0
TRINITY_DN11247_c0_g1_i1_3	9.84342	1.40738	18.2795	12.9883	3.69914	0.013311	0.0273184	Up	0.397512	0	0	5.00026	2.46138	2.18473
TRINITY_DN11250_c0_g1_i1_1	107.205	212.869	1.5419	0.00724342	-7.10911	1.18e-41	2.61e-40	Down	17.1293	18.3971	21.1961	0	0	0.845686
TRINITY_DN11251_c0_g1_i1_3	18.9751	3.28389	34.6664	10.5565	3.40006	0.000789236	0.00212246	Up	0.624798	0	0	4.42701	2.25334	5.91717
TRINITY_DN11255_c0_g1_i1_1	98.2319	196.464	0	0	#NAME?	8.33e-46	2.06e-44	Down	19.0805	16.1773	11.9388	0	0	0
TRINITY_DN11255_c0_g1_i1_2	7.15233	0	14.3047	Inf	Inf	0.00423929	0.00979349	Up	0	0	0	0.793538	3.4127	2.12068
TRINITY_DN1125_c0_g1_i1_2	5.59194	0	11.1839	Inf	Inf	0.01519	0.0306758	Up	0	0	0	2.02712	2.76058	0.724103
TRINITY_DN11263_c0_g1_i2_3	45.7788	87.6876	3.86993	0.0441331	-4.502	2.38e-12	1.62e-11	Down	7.20893	4.53433	5.46213	0.663213	0.652593	0.309375
TRINITY_DN11265_c0_g1_i1_2	5.392	0	10.784	Inf	Inf	0.0179367	0.035575	Up	0	0	0	0.991979	3.01189	0.797421
TRINITY_DN11269_c0_g1_i1_2	20.3618	0	40.7235	Inf	Inf	8.3e-08	3.87e-07	Up	0	0	0	7.31839	5.13637	4.46077
TRINITY_DN11272_c0_g1_i1_2	16.145	27.087	5.20293	0.192082	-2.38021	0.0148542	0.030104	Down	3.00905	0.753104	2.45017	0.923511	0.315727	1.31299
TRINITY_DN11274_c0_g1_i1_1	134.794	269.156	0.431006	0.00160132	-9.28652	1.91e-58	6.38e-57	Down	27.1385	23.7155	24.6556	0	0.301037	0
TRINITY_DN11275_c0_g1_i1_2	33.6073	4.8005	62.4141	13.0016	3.70061	1.11e-06	4.59e-06	Up	0.0900699	0.305415	0	3.89372	3.04284	3.49449
TRINITY_DN11275_c0_g1_i1_3	16.7631	0	33.5261	Inf	Inf	8.58e-05	0.000273646	Up	0	0	0	1.96491	3.13706	6.81104
TRINITY_DN11281_c0_g1_i1_3	8.60287	0.965561	16.2402	16.8194	4.07206	0.0141778	0.02889	Up	0	0.187607	0	0.873452	3.17319	1.83649
TRINITY_DN11283_c0_g1_i1_2	8.83222	0	17.6644	Inf	Inf	0.00105872	0.00277847	Up	0	0	0	3.16832	3.7869	1.91891
TRINITY_DN11285_c0_g1_i1_2	151.45	240.71	62.1889	0.258356	-1.95257	5.82e-10	3.32e-09	Down	17.5683	20.479	17.5008	8.57838	13.2062	8.19232
TRINITY_DN11286_c0_g1_i1_4	28.1759	4.34503	52.0067	11.9693	3.58126	1.37e-05	4.92e-05	Up	0	0.720086	0	6.21433	6.53577	5.00685
TRINITY_DN11288_c0_g1_i1_3	6.79042	0	13.5808	Inf	Inf	0.0056804	0.0127474	Up	0	0	0	2.59023	2.87254	1.82668
TRINITY_DN11289_c0_g1_i1_3	17.3122	0	34.6244	Inf	Inf	2.73e-06	1.07e-05	Up	0	0	0	3.48652	10.0992	5.96887
TRINITY_DN11291_c0_g1_i1_1	366.341	731.194	1.48802	0.00203505	-8.94072	7.5e-17	6.71e-16	Down	85.818	88.7997	35.0928	0.903188	0	0
TRINITY_DN11295_c0_g1_i1_3	18.2079	2.4139	34.0018	14.0858	3.81617	0.000318293	0.000921351	Up	0	0.709081	0	5.35448	6.79894	7.98657
TRINITY_DN11304_c0_g1_i1_1	379.227	753.463	4.99035	0.00662322	-7.23825	1.5e-131	1.5e-129	Down	21.7771	18.9886	20.9831	0.282218	0.0959289	0.444117
TRINITY_DN11313_c0_g1_i1_1	221.462	435.603	7.32131	0.0168073	-5.89477	2.83e-56	8.98e-55	Down	18.5035	15.6984	21.2485	0.827823	0.620855	0.439845
TRINITY_DN11314_c0_g1_i1_2	11.0527	0.938254	21.1671	22.5601	4.4957	0.00268492	0.0064874	Up	0.251648	0	0	2.73437	4.72974	2.80888
TRINITY_DN11316_c0_g1_i1_3	10.7007	0	21.4013	Inf	Inf	0.000228986	0.000679225	Up	0	0	0	2.46615	2.76662	2.65142
TRINITY_DN11329_c0_g1_i1_3	23.3152	7.17344	39.4569	5.50042	2.45954	0.0039019	0.00908858	Up	0.435398	0.856896	0	4.81803	3.23392	7.23064
TRINITY_DN11333_c0_g1_i1_3	50.5566	68.3341	32.7792	0.47969	-1.05983	0.0458915	0.0810184	Down	3.68095	7.62225	6.61585	3.62046	5.97682	8.30907
TRINITY_DN11334_c0_g1_i1_1	82.6295	165.259	0	0	#NAME?	1.38e-38	2.81e-37	Down	12.0781	11.9263	13.7711	0	0	0
TRINITY_DN11335_c0_g1_i1_1	370.543	736.342	4.74331	0.00644172	-7.27834	1.28e-129	1.25e-127	Down	50.5207	42.9052	41.7232	0.697463	0.532247	0.533875
TRINITY_DN11342_c0_g1_i1_2	10.9684	1.40738	20.5295	14.587	3.86661	0.00659708	0.0146013	Up	0.233717	0	0	3.05043	2.09539	2.96063
TRINITY_DN11344_c0_g1_i1_2	10.4573	0	20.9146	Inf	Inf	0.000373964	0.00106831	Up	0	0	5.18e-10	2.33501	5.41627	1.66285
TRINITY_DN11346_c0_g1_i1_1	137.146	256.558	17.7337	0.0691216	-3.85472	2.35e-25	3.09e-24	Down	18.6615	15.23	21.9966	2.03165	3.36666	2.55963
TRINITY_DN11354_c0_g1_i1_3	10.9013	0	21.8027	Inf	Inf	0.000193792	0.000582546	Up	0	0	0	2.27802	2.75386	2.012
TRINITY_DN11357_c0_g1_i1_1	47.4451	94.8902	0	0	#NAME?	4.03e-18	3.86e-17	Down	8.06645	10.4497	4.96806	0	0	0
TRINITY_DN11358_c0_g1_i1_3	8.36594	0.965561	15.7663	16.3287	4.02933	0.0165409	0.0330787	Up	0	0.27918	0	2.89155	3.25886	2.70381
TRINITY_DN11361_c0_g1_i1_1	173.644	341.653	5.63393	0.0164902	-5.92225	9e-56	2.83e-54	Down	18.5563	15.7185	20.9516	0.655331	0.355774	0.915509
TRINITY_DN11363_c0_g1_i1_3	6.90148	0	13.803	Inf	Inf	0.00518681	0.0117451	Up	0	0	0	2.89969	2.84397	2.11092
TRINITY_DN11366_c0_g1_i1_2	31.2608	9.4638	53.0579	5.60641	2.48708	0.000347473	0.000998861	Up	0	0	1.68104	5.26609	6.74129	7.81495
TRINITY_DN11366_c0_g1_i1_3	11.2173	3.02564	19.409	6.41485	2.68141	0.0326346	0.0601976	Up	0	0.262934	0.28167	2.82007	2.32024	2.03443
TRINITY_DN11368_c0_g1_i1_1	789.733	1547.09	32.3737	0.0209255	-5.57859	4.59e-61	1.64e-59	Down	154.901	141.507	107.68	5.44499	7.44567	4.63554
TRINITY_DN11372_c0_g1_i1_2	17.3885	0	34.777	Inf	Inf	9.5e-07	3.95e-06	Up	0	0	0	6.88297	6.28665	6.50385
TRINITY_DN11374_c0_g1_i1_3	10.2608	0	20.5217	Inf	Inf	0.000328307	0.000947985	Up	0	0	0	1.21779	2.27947	1.28229
TRINITY_DN11374_c0_g2_i1_3	12.3164	0	24.6328	Inf	Inf	6.07e-05	0.000198253	Up	0	0	0	2.11747	2.97932	2.2006
TRINITY_DN11375_c0_g1_i1_3	164.979	273.159	56.7995	0.207936	-2.26579	6.67e-08	3.14e-07	Down	13.6584	23.2873	20.1174	8.88777	7.80527	8.0947
TRINITY_DN11376_c0_g1_i2_3	7.35264	0	14.7053	Inf	Inf	0.00358832	0.00842961	Up	0	0	0	1.01405	1.27951	1.1963
TRINITY_DN11377_c0_g1_i1_1	73.1133	146.227	0	0	#NAME?	8.01e-17	7.15e-16	Down	19.7862	8.61261	13.0787	0	0	0
TRINITY_DN11378_c0_g1_i1_3	9.25317	0	18.5063	Inf	Inf	0.000747954	0.00201913	Up	0	0	0	3.61561	1.56852	1.80283
TRINITY_DN11378_c0_g2_i1_3	4.56483	0	9.12966	Inf	Inf	0.0355218	0.0647482	Up	0	0	0	0.921757	1.17001	2.35388
TRINITY_DN11379_c0_g1_i1_2	17.108	28.1481	6.06787	0.215569	-2.21378	0.0191225	0.0376683	Down	1.47808	1.24818	1.68332	0.556205	0.53978	0.880799
TRINITY_DN11380_c0_g1_i1_3	12.353	1.40738	23.2987	16.5547	4.04917	0.0026999	0.0065202	Up	0.219273	0	0	2.43434	3.473	1.95162
TRINITY_DN11384_c0_g1_i1_3	61.0066	6.66335	115.35	17.3111	4.11362	1.48e-12	1.02e-11	Up	0.760315	0.744995	0	19.8892	18.111	18.7742
TRINITY_DN11386_c0_g1_i1_1	673.086	1343.58	2.59155	0.00192884	-9.01805	3.26e-113	2.63e-111	Down	70.4806	71.5298	87.118	0.213246	0.431431	0.216013
TRINITY_DN11393_c0_g1_i1_1	136.508	273.017	0	0	#NAME?	3.09e-62	1.13e-60	Down	19.1394	13.932	17.8186	0	0	0
TRINITY_DN11395_c0_g1_i1_3	10.1914	2.10307	18.2798	8.69198	3.11969	0.0206042	0.0402376	Up	0	0	0.333666	2.99115	2.33557	1.28003
TRINITY_DN113_c0_g1_i1_3	11.0558	0	22.1117	Inf	Inf	0.000171762	0.000521408	Up	0	0	0	3.07601	2.23549	4.62445
TRINITY_DN11404_c0_g1_i1_4	2538.64	84.4287	4992.85	59.1368	5.88599	0	0	Up	2.19862	1.65982	0.174743	169.176	160.815	158.974
TRINITY_DN11405_c0_g2_i1_4	140.033	72.341	207.726	2.87148	1.5218	2.71e-06	1.06e-05	Up	1.60014	3.2656	2.95222	14.2431	14.8023	17.7645
TRINITY_DN11411_c0_g1_i1_1	131.47	259.896	3.04456	0.0117145	-6.41556	3.28e-34	5.86e-33	Down	21.0645	17.8322	26.647	0.254967	0.534598	0.81169
TRINITY_DN11416_c0_g1_i1_3	6.28705	0	12.5741	Inf	Inf	0.00863189	0.0185601	Up	0	0	0	2.48689	1.2077	3.6321
TRINITY_DN11420_c0_g1_i1_2	13.4042	23.158	3.6504	0.15763	-2.66538	0.015067	0.0304584	Down	0.975445	1.48441	1.2222	0.771589	0.134279	0.273736
TRINITY_DN11423_c0_g1_i1_1	144.171	287.276	1.0658	0.00371001	-8.07436	9.08e-59	3.07e-57	Down	22.2698	24.3543	26.8069	0.441738	0.143992	0
TRINITY_DN11425_c0_g1_i1_4	854.45	1651.97	56.9314	0.0344627	-4.85882	4.54e-165	6.27e-163	Down	96.778	91.2043	90.0417	5.81112	9.77255	4.30828
TRINITY_DN11432_c0_g1_i1_2	6.06037	0	12.1207	Inf	Inf	0.0103851	0.0218942	Up	0	0	0	2.13819	0.243482	2.27011
TRINITY_DN11437_c0_g2_i1_2	12.31	0	24.62	Inf	Inf	6.1e-05	0.000199034	Up	0	0	0	4.99724	5.13305	4.55903
TRINITY_DN11439_c0_g1_i1_1	128.322	252.339	4.30495	0.0170602	-5.87322	3.98e-42	8.88e-41	Down	21.5004	16.5176	18.4805	0.482036	1.26774	0.163528
TRINITY_DN11442_c0_g1_i1_1	61.2813	118.841	3.72152	0.031315	-4.997	7.07e-18	6.66e-17	Down	8.05309	12.9874	8.76172	0.353789	1.88e-21	1.61871
TRINITY_DN11450_c0_g1_i1_3	15.4444	1.40738	29.4814	20.9477	4.38872	0.000483773	0.00135318	Up	0.335561	0	0	4.7954	1.86312	6.60846
TRINITY_DN11451_c0_g1_i1_1	106.564	209.054	4.07262	0.0194811	-5.68178	2.29e-34	4.13e-33	Down	14.8013	12.492	12.757	1.15091	0.0891164	0.361427
TRINITY_DN11452_c0_g1_i1_2	15.3454	0	30.6908	Inf	Inf	5.07e-06	1.93e-05	Up	0	0	0	3.51303	3.73444	3.70833
TRINITY_DN11453_c0_g1_i1_3	14.7192	0	29.4384	Inf	Inf	8.37e-06	3.09e-05	Up	0	0	0	6.22592	4.73969	2.1664
TRINITY_DN11460_c0_g1_i2_2	254.856	486.275	23.4365	0.048196	-4.37494	3.72e-23	4.48e-22	Down	40.2728	54.818	35.8414	4.892	6.52251	1.71033
TRINITY_DN11466_c0_g1_i1_2	26.8201	40.8665	12.7738	0.312574	-1.67773	0.0244797	0.0468064	Down	2.27446	1.64336	3.61551	1.18105	2.02292	1.78782
TRINITY_DN11475_c0_g1_i1_1	157.519	295.127	19.9115	0.0674676	-3.88966	1.2e-30	1.91e-29	Down	20.2697	23.0936	18.0347	2.10178	3.42873	3.05427
TRINITY_DN11481_c0_g1_i1_2	6.23041	0	12.4608	Inf	Inf	0.00897829	0.0192056	Up	0	0	0	2.54228	1.31241	0.958831
TRINITY_DN11486_c0_g1_i1_1	44.3853	84.7082	4.06234	0.0479569	-4.38212	1.49e-11	9.6e-11	Down	6.31524	7.30459	7.08936	1.24978	0.851218	0
TRINITY_DN11488_c0_g1_i1_2	91.9334	39.3087	144.558	3.67751	1.87873	3.6e-06	1.39e-05	Up	0.602685	1.26117	0.767301	7.76449	6.49381	6.01188
TRINITY_DN11489_c0_g1_i1_1	170.037	338.565	1.50852	0.00445564	-7.81015	2.39e-67	9.73e-66	Down	22.4881	20.5009	25.5241	0	0.657761	0
TRINITY_DN1148_c0_g1_i1_1	50.8291	25.9884	75.6698	2.91168	1.54185	0.00431072	0.00993915	Up	2.34661	1.81915	1.9505	9.23921	11.3066	16.0876
TRINITY_DN11493_c0_g1_i1_2	8.43659	0	16.8732	Inf	Inf	0.00147265	0.00375215	Up	0	0	0	2.24782	1.73129	2.54981
TRINITY_DN11493_c0_g1_i1_3	4.98412	0	9.96824	Inf	Inf	0.0251456	0.0479302	Up	0	0	0	1.94699	0.849649	2.70475
TRINITY_DN11495_c0_g1_i1_3	4.2084	0	8.41681	Inf	Inf	0.0473822	0.0832715	Up	0	0	0	2.0764	1.13172	1.6227
TRINITY_DN11497_c0_g1_i1_2	329.489	544.935	114.043	0.209277	-2.25651	8.02e-24	9.94e-23	Down	24.193	23.3252	20.231	10.4301	9.34735	9.66947
TRINITY_DN11500_c0_g1_i1_2	30.4327	0	60.8655	Inf	Inf	2.29e-11	1.46e-10	Up	0	0	0	6.38533	7.28683	5.41308
TRINITY_DN11501_c0_g1_i1_2	4.50544	0	9.01087	Inf	Inf	0.0370259	0.0671519	Up	0	0	0	2.03903	2.71541	0.189574
TRINITY_DN11504_c0_g1_i1_1	30.186	60.3721	0	0	#NAME?	7.85e-15	6.25e-14	Down	5.13007	4.50034	2.97327	0	0	0
TRINITY_DN11510_c0_g1_i1_3	422.192	796.455	47.9289	0.0601778	-4.05462	2.09e-09	1.14e-08	Down	63.9822	84.8443	39.0714	6.64699	10.6962	6.18221
TRINITY_DN11513_c0_g1_i1_4	116.167	5.86771	226.466	38.5952	5.27035	2.39e-29	3.65e-28	Up	0.310684	0.436411	0.30476	29.1647	26.0407	25.0494
TRINITY_DN11515_c0_g1_i1_1	1349.42	2660.69	38.1616	0.0143428	-6.12353	4.92e-177	7.68e-175	Down	64.6754	66.9876	74.5216	2.20646	2.42191	1.52224
TRINITY_DN11515_c0_g1_i1_2	22.3231	0.938254	43.708	46.5844	5.54178	8.04e-07	3.37e-06	Up	0.128851	0	0	3.48651	2.60398	4.13667
TRINITY_DN11521_c0_g1_i1_2	7.73672	0	15.4734	Inf	Inf	0.0026005	0.00629925	Up	0	0	0	3.01905	4.51662	0.789934
TRINITY_DN11522_c0_g1_i1_1	399.504	797.296	1.71231	0.00214765	-8.86303	4.97e-153	6.21e-151	Down	49.238	51.4683	48.5954	0.331841	0.333215	0
TRINITY_DN11528_c0_g1_i1_2	12.6322	2.81476	22.4496	7.97565	2.9956	0.0152939	0.0308622	Up	0.475972	0	0	3.07126	2.22437	2.54387
TRINITY_DN11531_c0_g1_i1_2	91.9454	157.651	26.24	0.166443	-2.5869	2.32e-08	1.14e-07	Down	13.4686	14.337	7.83029	2.72822	4.28242	5.26104
TRINITY_DN11532_c0_g1_i1_2	27.3097	2.89668	51.7227	17.8558	4.15832	2.19e-06	8.72e-06	Up	0	0.322585	0	4.68865	4.03384	2.99793
TRINITY_DN11542_c0_g1_i1_2	5.90624	0	11.8125	Inf	Inf	0.0117189	0.0243864	Up	0	0	0	1.08194	0.53388	0.384662
TRINITY_DN11544_c0_g1_i1_1	49.9939	96.73	3.25788	0.0336802	-4.89196	1.9e-10	1.13e-09	Down	12.2511	5.74176	7.8901	0.710709	1.68e-28	1.10438
TRINITY_DN11554_c0_g1_i1_1	456.549	881.729	31.3696	0.0355773	-4.8129	1.55e-101	1.06e-99	Down	29.3543	27.165	28.5898	2.06022	1.7996	2.43075
TRINITY_DN11555_c0_g1_i1_2	35.3593	61.6168	9.1018	0.147716	-2.7591	2.71e-05	9.33e-05	Down	5.16843	7.06533	4.27871	1.38829	1.38807	2.25103
TRINITY_DN11559_c0_g1_i1_1	76.0318	152.064	0	0	#NAME?	8e-18	7.52e-17	Down	18.8671	14.6634	7.96171	0	0	0
TRINITY_DN11561_c0_g1_i1_3	7.45764	0	14.9153	Inf	Inf	0.00329028	0.00779413	Up	0	0	0	1.63094	3.05281	1.9123
TRINITY_DN11565_c0_g1_i1_4	3710.69	6608.3	813.072	0.123038	-3.02283	7.65e-168	1.09e-165	Down	445.015	447.791	406.963	111.261	98.5511	122.94
TRINITY_DN11575_c0_g1_i1_1	257.473	513.445	1.50157	0.0029245	-8.41759	5.36e-102	3.69e-100	Down	21.6967	25.4554	21.7487	0.221856	0.146077	0.0766835
TRINITY_DN11586_c0_g1_i1_2	9.74776	0	19.4955	Inf	Inf	0.00171315	0.00431154	Up	0	0	0	6.77769	3.51109	1.17073
TRINITY_DN11596_c0_g1_i1_3	19.9437	4.34503	35.5423	8.18	3.0321	0.0101567	0.021457	Up	0	1.08964	0	10.2167	2.6279	6.07753
TRINITY_DN11609_c0_g1_i1_1	147.138	293.63	0.64651	0.00220178	-8.82711	9.98e-52	2.86e-50	Down	14.1989	15.3207	19.5941	0	0.240104	0
TRINITY_DN11610_c0_g1_i1_1	135.649	266.319	4.97898	0.0186955	-5.74116	1.5e-43	3.46e-42	Down	17.6133	13.7427	12.2389	0.541026	0.5256	0.691584
TRINITY_DN11612_c0_g1_i1_1	162.824	324.791	0.856154	0.00263601	-8.56743	9.68e-63	3.59e-61	Down	24.785	19.5504	27.2047	0.160304	0.156074	0
TRINITY_DN11624_c0_g1_i1_3	55.31	95.9455	14.6745	0.152946	-2.7089	2.55e-07	1.13e-06	Down	6.50892	7.55493	5.47024	2.15974	2.28467	1.77374
TRINITY_DN11638_c0_g1_i1_1	127.41	243.399	11.4206	0.0469214	-4.41361	1.69e-18	1.64e-17	Down	20.6099	17.6013	27.5433	1.8257	3.44547	1.13272
TRINITY_DN1163_c0_g1_i1_3	5.26961	0	10.5392	Inf	Inf	0.0197978	0.0388354	Up	0	0	0	2.35368	2.41057	1.00805
TRINITY_DN11642_c0_g1_i1_1	59.5919	118.748	0.435774	0.00366974	-8.09011	6.59e-26	8.85e-25	Down	9.92446	11.7328	7.65731	0	0.150136	0.1646
TRINITY_DN11648_c0_g1_i1_3	20.088	31.532	8.64403	0.274135	-1.86704	0.0267392	0.0505961	Down	4.60343	2.43645	2.02046	1.68946	1.7284	1.75444
TRINITY_DN11652_c0_g1_i1_2	32.4425	49.7762	15.1088	0.303536	-1.72006	0.00915979	0.0195586	Down	3.99159	2.51737	2.55742	2.54243	1.24591	2.03565
TRINITY_DN11653_c0_g1_i1_3	25.3438	37.9644	12.7233	0.335137	-1.57718	0.0340095	0.062344	Down	3.41186	3.41686	2.08559	2.85805	1.23225	2.06081
TRINITY_DN11661_c0_g1_i1_1	32.4053	62.2268	2.58386	0.0415232	-4.58994	1.61e-08	8.07e-08	Down	4.51593	6.16299	2.66238	0.351289	0.536083	0.186922
TRINITY_DN11662_c0_g1_i1_2	548.954	765.283	332.625	0.434643	-1.2021	3.36e-08	1.63e-07	Down	46.6875	33.9216	44.2911	31.9558	42.202	38.7552
TRINITY_DN11662_c0_g1_i1_3	14.0223	0	28.0447	Inf	Inf	1.49e-05	5.32e-05	Up	0	0	0	3.48173	1.58534	2.52996
TRINITY_DN11672_c0_g1_i1_4	152.229	77.8731	226.586	2.90968	1.54086	0.000123736	0.000384404	Up	4.29505	1.87	5.08948	25.8253	16.1468	26.5999
TRINITY_DN11678_c0_g1_i1_3	217.304	420.798	13.8096	0.0328176	-4.92939	3.19e-37	6.22e-36	Down	37.6272	25.4836	28.641	2.38456	1.90033	1.93379
TRINITY_DN11681_c0_g1_i1_1	38.4351	74.0632	2.80706	0.0379008	-4.72163	3.97e-11	2.48e-10	Down	4.33602	6.35283	5.88137	0.340606	0.66981	0.346939
TRINITY_DN11685_c0_g1_i1_2	54.7809	80.0247	29.5371	0.3691	-1.43792	0.00520925	0.0117897	Down	3.22116	2.85116	4.87252	1.91715	2.3293	4.20263
TRINITY_DN1168_c0_g1_i1_3	4.1943	0	8.3886	Inf	Inf	0.047852	0.0839642	Up	0	0	0	2.72693	0.226794	1.3608
TRINITY_DN11694_c0_g1_i1_1	182.203	360.078	4.32879	0.0120218	-6.3782	2.01e-62	7.4e-61	Down	15.5278	13.8348	16.111	0.276198	0.451793	0.406629
TRINITY_DN11699_c0_g1_i1_1	102.464	204.929	0	0	#NAME?	2.93e-35	5.4e-34	Down	14.585	15.4137	21.7136	0	0	0
TRINITY_DN11703_c0_g1_i1_4	679.973	68.8868	1291.06	18.7417	4.22818	3.44e-104	2.45e-102	Up	3.83475	5.26228	0.302802	123.095	111.125	127.794
TRINITY_DN11708_c0_g1_i1_1	136.583	269.488	3.67751	0.0136463	-6.19535	1.48e-13	1.09e-12	Down	20.2428	17.5544	33.1393	0.554427	0.706013	0.731603
TRINITY_DN11710_c0_g1_i1_1	201.777	393.634	9.92056	0.0252025	-5.31029	7.43e-57	2.4e-55	Down	23.6252	22.7407	26.6229	1.41355	1.42891	1.0039
TRINITY_DN11711_c0_g1_i1_2	11.6341	0.965561	22.3026	23.0981	4.5297	0.00180603	0.00452651	Up	0	0.186507	0	2.22076	2.58308	3.11326
TRINITY_DN11722_c0_g1_i1_1	172.391	343.045	1.73724	0.00506417	-7.62546	9.41e-25	1.22e-23	Down	16.5979	19.3122	27.8204	0.159427	0.15105	0.31253
TRINITY_DN11724_c0_g1_i1_1	222.841	444.617	1.0658	0.00239712	-8.70449	7.69e-91	4.5e-89	Down	25.6909	23.0832	22.5902	0.305156	0.10463	0
TRINITY_DN11730_c0_g1_i1_2	45.5284	76.838	14.2188	0.18505	-2.43402	0.00216665	0.00533895	Down	6.48547	6.01793	2.40746	0.687447	4.64462	0.359169
TRINITY_DN11734_c0_g1_i1_3	13.7447	2.62883	24.8605	9.45685	3.24136	0.00479811	0.0109484	Up	0	0	0.557105	4.92932	1.81363	4.80674
TRINITY_DN11738_c0_g1_i1_1	87.575	143.856	31.2937	0.217535	-2.20068	0.000445981	0.00125572	Down	17.1207	11.3675	7.26175	3.04714	4.86532	8.08644
TRINITY_DN11754_c0_g1_i2_2	6.98757	13.7549	0.220271	0.016014	-5.96452	0.0112252	0.0234763	Down	2.443	1.53228	3.26e-27	6.72e-29	0	0.115572
TRINITY_DN11763_c0_g1_i1_1	307.849	524.038	91.6593	0.17491	-2.51532	7.67e-27	1.07e-25	Down	32.889	32.3046	37.9019	12.3111	12.1428	13.195
TRINITY_DN11769_c0_g1_i1_3	5.33414	0	10.6683	Inf	Inf	0.0276358	0.0520691	Up	0	0	0	1.20067	0.190014	2.75921
TRINITY_DN11773_c0_g1_i1_2	24.7254	37.5199	11.9309	0.317988	-1.65296	0.0344223	0.0630035	Down	1.50616	4.0068	4.80558	1.67769	1.9918	3.1378
TRINITY_DN11773_c0_g1_i1_3	75.7214	114.363	37.0797	0.324229	-1.62492	0.000208543	0.000623061	Down	9.14296	9.8124	12.3876	5.31904	6.3617	9.45269
TRINITY_DN11775_c0_g1_i1_3	16.4387	1.93112	30.9462	16.025	4.00225	0.000440132	0.00124025	Up	0	0.572052	0	3.96825	7.14672	5.83251
TRINITY_DN11779_c0_g1_i1_2	9.44889	0	18.8978	Inf	Inf	0.000635121	0.00174011	Up	0	0	0	5.50356	1.91243	2.02299
TRINITY_DN11803_c0_g1_i1_2	9.60408	0	19.2082	Inf	Inf	0.000562545	0.00155611	Up	0	0	0	1.74438	1.8776	1.44932
TRINITY_DN11809_c0_g1_i1_1	121.391	230.885	11.8975	0.0515299	-4.27845	1.08e-27	1.55e-26	Down	21.2825	21.698	20.327	1.72684	2.75873	2.31169
TRINITY_DN11809_c0_g1_i1_3	8.08695	0	16.1739	Inf	Inf	0.0019565	0.00486821	Up	7.06e-65	1.22e-72	1.16e-74	2.19006	1.43303	1.57777
TRINITY_DN11817_c0_g1_i1_1	174.302	342.557	6.04661	0.0176514	-5.82407	1.71e-39	3.56e-38	Down	32.1456	23.8791	34.7216	1.44342	0.711889	1.17506
TRINITY_DN11818_c0_g1_i1_1	78.0266	155.833	0.220271	0.00141351	-9.4665	3.49e-35	6.43e-34	Down	14.068	10.075	11.0488	0	0	0.11747
TRINITY_DN11824_c0_g1_i1_2	16.4557	0	32.9115	Inf	Inf	0.000484149	0.00135409	Up	0	0	0	2.06157	4.27081	9.67394
TRINITY_DN11857_c0_g1_i1_2	24.5177	41.9706	7.06474	0.168326	-2.57067	0.00141858	0.00362514	Down	2.29046	3.2168	5.07706	1.81006	1.90247	0
TRINITY_DN11876_c0_g1_i1_2	59.6539	26.5568	92.751	3.49255	1.80428	0.000252404	0.000743314	Up	1.61192	1.44725	3.3657	12.2291	19.5321	14.7079
TRINITY_DN1187_c0_g1_i1_3	13.0526	3.8936	22.2117	5.70466	2.51214	0.0303981	0.0565631	Up	0.330464	0.162602	0.181103	2.43929	3.19238	1.78623
TRINITY_DN1188_c0_g1_i1_3	5.82726	0	11.6545	Inf	Inf	0.0125502	0.0259248	Up	0	0	0	3.12713	1.24765	2.49976
TRINITY_DN11893_c0_g1_i1_2	7.76093	0	15.5219	Inf	Inf	0.00255725	0.00620578	Up	0	0	0	3.04335	2.5239	2.09196
TRINITY_DN11895_c0_g1_i1_3	17.3943	0	34.7885	Inf	Inf	0.00193463	0.00481852	Up	0	0	0	6.56782	11.8317	0.998402
TRINITY_DN11896_c0_g1_i1_2	4.18218	0	8.36436	Inf	Inf	0.04826	0.0845816	Up	0	0	0	1.67237	1.9705	0.208954
TRINITY_DN11897_c0_g1_i1_2	11.9374	0	23.8749	Inf	Inf	8.23e-05	0.000262999	Up	0	0	0	3.56854	3.81041	1.50828
TRINITY_DN118_c0_g1_i1_1	207.468	411.293	3.64305	0.00885755	-6.81888	4.45e-74	2.05e-72	Down	21.6718	17.4573	19.7335	0.469155	0.648915	0
TRINITY_DN11901_c0_g1_i1_3	6.95903	0	13.9181	Inf	Inf	0.0049841	0.0113284	Up	0	0	0	0.806916	0.885452	2.13902
TRINITY_DN11905_c0_g2_i1_3	29.4956	6.49108	52.5	8.08803	3.01579	7.59e-05	0.00024383	Up	0	0.737764	0.504325	6.65096	7.23354	6.65091
TRINITY_DN11908_c0_g1_i1_4	743.536	1004.94	482.133	0.479764	-1.0596	1.51e-11	9.71e-11	Down	62.5748	62.8966	53.7532	51.8183	60.0069	66.8809
TRINITY_DN11916_c0_g1_i1_3	21.3159	0	42.6318	Inf	Inf	3.52e-07	1.54e-06	Up	0	0	0	4.22577	11.3861	6.97617
TRINITY_DN11919_c0_g1_i1_3	6.28978	0	12.5796	Inf	Inf	0.00861557	0.018527	Up	0	0	0	0.781924	1.96535	1.85109
TRINITY_DN1191_c0_g1_i1_3	22.958	0	45.916	Inf	Inf	3.49e-07	1.52e-06	Up	0	0	0	6.53899	11.6044	4.46794
TRINITY_DN11923_c0_g1_i1_2	59.1591	116.815	1.50266	0.0128636	-6.28057	4.16e-17	3.77e-16	Down	7.62853	11.2363	13.8931	0.205658	0.581332	0
TRINITY_DN11926_c0_g1_i1_2	5.44738	0	10.8948	Inf	Inf	0.0172593	0.0343536	Up	0	0	0	0.834461	1.2469	3.09952
TRINITY_DN11927_c0_g1_i1_3	9.93412	0	19.8682	Inf	Inf	0.000429256	0.00121248	Up	0	0	0	2.77826	3.7183	2.65723
TRINITY_DN1192_c0_g1_i1_3	4.35171	0	8.70342	Inf	Inf	0.0423151	0.0754834	Up	0	0	0	0.856234	0.720745	2.2055
TRINITY_DN11937_c0_g1_i1_3	40.0892	66.599	13.5794	0.203898	-2.29408	0.000176726	0.000535253	Down	4.90846	3.55168	5.17676	2.73313	1.29483	1.76789
TRINITY_DN11944_c0_g1_i1_3	45.4989	66.6641	24.3338	0.365021	-1.45395	0.0292376	0.0546927	Down	9.01746	3.10152	6.30381	6.77154	3.44473	3.74847
TRINITY_DN1194_c0_g1_i1_2	39.8869	73.7001	6.07373	0.0824113	-3.60101	2.84e-08	1.39e-07	Down	5.76566	5.26359	5.29831	0.550815	0.984681	1.23289
TRINITY_DN11956_c0_g1_i1_3	12.8625	0	25.725	Inf	Inf	0.000393557	0.00111918	Up	2.22e-27	2.43e-27	0	5.10609	2.77937	1.0975
TRINITY_DN11960_c0_g1_i1_2	17.4085	0	34.8171	Inf	Inf	0.0024957	0.00607202	Up	0	0	0	10.8943	0	10.2873
TRINITY_DN11973_c0_g1_i1_3	7.65591	0	15.3118	Inf	Inf	0.00278895	0.00671171	Up	0	0	0	2.25012	4.52895	1.75031
TRINITY_DN11982_c0_g1_i1_3	22.7914	7.95915	37.6237	4.7271	2.24095	0.00714786	0.015692	Up	0.781528	0	0.884715	6.33323	3.94879	6.66885
TRINITY_DN11994_c0_g1_i1_3	6.94125	0	13.8825	Inf	Inf	0.00504579	0.0114592	Up	0	0	0	1.21053	1.12804	2.09703
TRINITY_DN11994_c0_g1_i1_4	567.346	768.903	365.79	0.47573	-1.07179	0.000110591	0.000346423	Down	27.8014	36.0644	41.8092	35.0028	35.3298	34.6157
TRINITY_DN119_c0_g1_i1_3	10.7617	2.4139	19.1095	7.91645	2.98485	0.025362	0.0482964	Up	0	0.661349	0	4.76666	5.63491	1.00465
TRINITY_DN12006_c0_g1_i1_2	26.6486	2.34563	50.9515	21.7219	4.44108	1.32e-06	5.38e-06	Up	0.550278	0	0	8.39103	9.51524	7.43628
TRINITY_DN1200_c0_g1_i1_3	12.4036	0	24.8072	Inf	Inf	5.64e-05	0.000184832	Up	0	0	0	4.09676	6.61458	3.22391
TRINITY_DN1201_c0_g1_i1_1	72.3307	130.911	13.7506	0.105038	-3.25102	7.94e-12	5.22e-11	Down	10.5366	12.9162	11.5639	4.41324	1.55682	1.69421
TRINITY_DN1201_c0_g1_i1_3	4.9786	0	9.95721	Inf	Inf	0.0252424	0.0480949	Up	0	0	0	1.38752	2.37909	2.08426
TRINITY_DN12039_c0_g1_i1_3	16.9341	7.13417	26.734	3.74732	1.90586	0.043568	0.0774065	Up	0.191783	0	0.584637	2.66436	1.83683	1.8138
TRINITY_DN12039_c0_g2_i1_4	167.123	96.8814	237.365	2.45006	1.29281	1.49e-05	5.31e-05	Up	5.22868	6.93731	5.70329	31.5074	26.6492	33.1042
TRINITY_DN12048_c0_g1_i1_3	8.39463	0	16.7893	Inf	Inf	0.00151599	0.00385026	Up	0	0	0	5.1047	1.99187	2.70509
TRINITY_DN12050_c0_g1_i1_3	14.0465	1.87651	26.2165	13.9709	3.80435	0.00197507	0.00490851	Up	0.385659	0	0	5.98606	3.37852	2.26293
TRINITY_DN12053_c0_g1_i1_4	473.245	729.745	216.745	0.297015	-1.75139	1.32e-11	8.56e-11	Down	33.1131	30.6955	40.7111	18.236	26.7481	19.7253
TRINITY_DN12066_c0_g1_i1_3	4.18695	0	8.3739	Inf	Inf	0.0480991	0.0843521	Up	0	0	0	1.77049	1.82484	0.460475
TRINITY_DN12080_c0_g1_i1_4	781.839	30.662	1533.02	49.9973	5.64378	1.07e-133	1.09e-131	Up	2.42917	2.16142	1.36209	184.854	207.487	223.541
TRINITY_DN12086_c0_g1_i1_3	5.01545	0	10.0309	Inf	Inf	0.0246036	0.0470159	Up	0	0	0	0.661575	0.915747	2.61664
TRINITY_DN12101_c0_g1_i3_4	957.995	582.125	1333.87	2.29137	1.19621	7.01e-10	3.97e-09	Up	12.7163	11.8676	11.8194	50.0901	56.0912	67.3371
TRINITY_DN12102_c0_g1_i1_3	6.35134	0	12.7027	Inf	Inf	0.00814208	0.0176127	Up	0	0	0	2.20404	2.61749	1.16266
TRINITY_DN12106_c0_g1_i1_2	5.54726	0	11.0945	Inf	Inf	0.0158838	0.0319221	Up	0	0	0	1.78443	0.606437	3.81441
TRINITY_DN12107_c0_g1_i1_4	343.694	116.086	571.301	4.92136	2.29906	6.99e-22	7.95e-21	Up	2.05782	2.75505	1.13026	22.9299	20.077	17.6743
TRINITY_DN12109_c0_g1_i1_2	25.8654	8.12535	43.6054	5.36659	2.424	0.0026265	0.00635643	Up	0.794018	1.53048	0	6.43924	7.34241	11.9801
TRINITY_DN12114_c0_g1_i1_2	150.018	280.739	19.2976	0.0687386	-3.86274	4.69e-29	7.05e-28	Down	27.1242	28.8141	25.1231	2.58699	4.05996	4.93049
TRINITY_DN1211_c0_g1_i1_1	127.184	201.377	52.9908	0.263142	-1.92608	1.54e-08	7.71e-08	Down	15.176	14.2154	12.5332	6.60387	8.32995	8.04808
TRINITY_DN12120_c0_g1_i1_3	9.62189	0	19.2438	Inf	Inf	0.000555682	0.00153866	Up	0	0	0	4.01773	1.09096	3.87032
TRINITY_DN12128_c0_g2_i1_4	338.757	483.792	193.722	0.400423	-1.3204	0.000784265	0.00211021	Down	29.0329	36.0099	19.0002	18.8779	24.8462	26.0215
TRINITY_DN12131_c0_g1_i1_3	72.6981	120.476	24.9205	0.206851	-2.27334	2.64e-05	9.09e-05	Down	9.13822	12.9667	6.58609	5.40078	5.26371	1.65202
TRINITY_DN12133_c0_g1_i1_3	20.1555	0	40.3109	Inf	Inf	0.000528669	0.00146933	Up	0	0	0	4.00628	3.81076	13.2481
TRINITY_DN12133_c0_g2_i1_3	9.51265	0	19.0253	Inf	Inf	0.00060778	0.00167212	Up	0	0	0	2.35631	2.45167	2.59439
TRINITY_DN12134_c0_g1_i1_3	4.21481	0	8.42962	Inf	Inf	0.0471706	0.0829433	Up	0	0	0	1.00083	1.52955	1.15484
TRINITY_DN12134_c0_g1_i1_4	844.525	1249.03	440.017	0.352287	-1.50518	6.11e-23	7.29e-22	Down	55.1374	57.9579	55.5818	38.6549	41.4953	43.5618
TRINITY_DN12147_c0_g1_i1_3	6.12926	0	12.2585	Inf	Inf	0.00976498	0.0207034	Up	0	0	0	2.72098	0.758705	1.30203
TRINITY_DN12159_c0_g1_i1_2	12.2486	2.85572	21.6414	7.57827	2.92187	0.0188916	0.0372741	Up	0.294085	0.286311	0	3.025	2.34491	3.67939
TRINITY_DN12162_c0_g1_i1_3	5.75762	0	11.5152	Inf	Inf	0.0133539	0.0273953	Up	0	0	0	0.82388	0.981678	1.93704
TRINITY_DN12174_c0_g1_i1_3	21.6243	9.17283	34.0758	3.71486	1.89331	0.0280725	0.0527717	Up	0	2.14317	0	6.30034	5.54038	4.6281
TRINITY_DN12176_c0_g1_i1_4	1251.27	1869.44	633.108	0.338662	-1.56208	4.32e-31	7e-30	Down	115.099	134.197	120.549	82.1873	82.1816	96.344
TRINITY_DN12177_c0_g1_i1_4	1146.66	1743.14	550.169	0.31562	-1.66374	4.52e-18	4.31e-17	Down	98.4127	122.234	111.218	90.4633	66.9291	60.943
TRINITY_DN12178_c0_g1_i1_3	14.7678	0	29.5355	Inf	Inf	0.00159567	0.00403572	Up	0	0	0	9.15898	5.70903	0.827186
TRINITY_DN1217_c0_g1_i1_3	48.7414	0	97.4827	Inf	Inf	8.87e-18	8.32e-17	Up	0	0	0	22.1032	17.5637	15.9965
TRINITY_DN12182_c0_g1_i1_2	11.9753	2.89668	21.0539	7.26828	2.86161	0.0219816	0.0425949	Up	0	0.698889	0	2.34398	3.21738	4.9662
TRINITY_DN12188_c0_g1_i1_3	16.9154	0	33.8307	Inf	Inf	1.41e-06	5.75e-06	Up	0	0	0	4.63681	3.2265	7.29302
TRINITY_DN12189_c0_g1_i1_3	5.06364	0	10.1273	Inf	Inf	0.0234742	0.0451297	Up	0	0	0	1.98447	1.47887	1.2855
TRINITY_DN12191_c0_g2_i1_2	5.90845	0	11.8169	Inf	Inf	0.0117008	0.0243543	Up	1.15e-27	0	0	3.38764	0.597015	1.38355
TRINITY_DN12195_c0_g1_i1_4	428.908	76.5333	781.284	10.2084	3.35169	1.09e-52	3.19e-51	Up	2.43056	1.47935	1.02465	34.9482	34.4385	34.5347
TRINITY_DN12201_c0_g1_i1_3	926.137	44.1476	1808.13	40.9563	5.35602	1.46e-172	2.18e-170	Up	3.79548	2.64264	0	167.634	182.455	190.037
TRINITY_DN12203_c0_g1_i1_3	143.695	231.452	55.9382	0.241684	-2.0488	2.37e-10	1.39e-09	Down	12.9628	13.7179	12.7288	4.31262	7.23987	8.23777
TRINITY_DN12213_c0_g1_i1_2	63.2328	30.6303	95.8353	3.12878	1.6456	0.000639562	0.00175136	Up	1.66146	2.85452	2.46806	10.7243	14.7514	19.4775
TRINITY_DN12220_c0_g1_i1_4	732.907	1033.38	432.435	0.418467	-1.25682	4.24e-14	3.23e-13	Down	81.2019	64.4201	75.074	53.8802	74.6992	63.365
TRINITY_DN12224_c0_g1_i1_4	279.094	453.656	104.531	0.230419	-2.11767	1.66e-08	8.31e-08	Down	22.336	21.021	30.9816	13.7741	13.122	8.90424
TRINITY_DN12225_c0_g1_i1_3	11.5399	1.43469	21.6451	15.0869	3.91523	0.004598	0.0105375	Up	0.0604923	0.171076	0	1.61389	3.06011	2.53461
TRINITY_DN12230_c0_g1_i1_2	4.21518	0	8.43036	Inf	Inf	0.0471583	0.0829313	Up	0	0	0	1.60336	1.27321	1.70257
TRINITY_DN12232_c0_g1_i1_4	131.905	14.032	249.779	17.8007	4.15386	1.76e-25	2.32e-24	Up	0.382541	2.17718	0.238341	33.2285	33.9662	33.1855
TRINITY_DN12238_c0_g1_i1_2	6.77632	0	13.5526	Inf	Inf	0.00573629	0.0128593	Up	0	0	0	2.48916	1.4057	1.13169
TRINITY_DN12242_c0_g1_i1_3	17.4517	0	34.9035	Inf	Inf	9.1e-07	3.79e-06	Up	0	0	0	5.29651	4.4232	8.23052
TRINITY_DN1224_c0_g1_i1_3	9.27606	0	18.5521	Inf	Inf	0.000736227	0.00199056	Up	0	0	0	3.66439	3.85932	2.84883
TRINITY_DN12266_c0_g1_i1_3	6.91414	0	13.8283	Inf	Inf	0.00514145	0.0116546	Up	0	0	0	3.04049	0.778792	2.71623
TRINITY_DN12275_c0_g1_i1_3	8.75103	0	17.5021	Inf	Inf	0.00113578	0.00296217	Up	0	0	0	2.01727	3.83235	2.28309
TRINITY_DN12282_c0_g1_i1_4	996.275	581.497	1411.05	2.42659	1.27893	1.14e-13	8.49e-13	Up	52.8123	55.6005	46.3667	263.721	291.576	225.869
TRINITY_DN12287_c0_g2_i1_4	12.1989	21.1839	3.21388	0.151714	-2.72058	0.0187428	0.0370106	Down	1.33643	1.68666	1.50966	0.797656	0.532622	0.0989646
TRINITY_DN12291_c0_g1_i1_3	6.8455	0.965561	12.7254	13.1793	3.7202	0.0443909	0.0786631	Up	0	0.199043	0	2.40438	1.86365	1.74338
TRINITY_DN12293_c0_g1_i1_3	10.0877	0	20.1754	Inf	Inf	0.000380669	0.00108557	Up	0	0	0	2.06438	1.78325	3.56596
TRINITY_DN12303_c0_g2_i1_3	32.3612	2.8714	61.8511	21.5404	4.42897	8.01e-08	3.74e-07	Up	0.137764	0	0.0377589	2.30339	2.65111	2.70497
TRINITY_DN12304_c0_g1_i1_2	6.82892	0.938254	12.7196	13.5566	3.76093	0.0447656	0.0792622	Up	0.229272	0	0	2.33197	1.45889	1.58951
TRINITY_DN12305_c0_g1_i1_2	11.4903	0	22.9806	Inf	Inf	0.00012026	0.000374461	Up	0	0	0	1.89418	6.75975	5.07174
TRINITY_DN12332_c0_g1_i1_3	27.4756	1.93112	53.0202	27.4556	4.77903	9.38e-06	3.44e-05	Up	0	0.498134	0	4.69435	8.02367	12.5943
TRINITY_DN1233_c0_g1_i1_3	9.24439	0	18.4888	Inf	Inf	0.00140314	0.00358864	Up	0	0	0	2.48456	1.30711	5.51471
TRINITY_DN12345_c0_g1_i1_3	10.0761	0	20.1522	Inf	Inf	0.00142211	0.00363283	Up	0	0	0	5.18136	5.37918	0.565614
TRINITY_DN12346_c0_g1_i1_3	123.843	59.3536	188.333	3.17307	1.66588	0.0026029	0.00630479	Up	5.62925	3.62654	4.48432	20.6502	43.0076	27.1426
TRINITY_DN12346_c0_g3_i1_4	135.906	40.3287	231.484	5.73993	2.52103	7.09e-06	2.64e-05	Up	0.0144412	4.2162	0.336203	16.7829	15.184	22.7612
TRINITY_DN1235_c0_g1_i2_1	191.115	372.919	9.3107	0.0249671	-5.32383	1.9e-54	5.76e-53	Down	28.7006	26.8032	30.2987	1.147	1.60158	1.67363
TRINITY_DN12362_c0_g1_i1_3	10.3202	0	20.6405	Inf	Inf	0.000315165	0.000912724	Up	0	0	0	1.94988	4.12414	5.56645
TRINITY_DN12362_c0_g2_i1_3	5.27897	0	10.5579	Inf	Inf	0.019669	0.0386194	Up	0	0	0	1.76847	0.666365	1.05728
TRINITY_DN12368_c0_g1_i1_3	5.18971	0	10.3794	Inf	Inf	0.0212138	0.0412798	Up	0	0	0	1.56585	1.92142	1.75853
TRINITY_DN12369_c0_g1_i1_3	15.5939	0	31.1877	Inf	Inf	4.15e-06	1.59e-05	Up	0	0	0	3.18507	6.67035	5.5872
TRINITY_DN12391_c0_g1_i1_3	24.7165	10.6212	38.8118	3.65419	1.86955	0.0197361	0.0387321	Up	0	2.6016	0	7.29849	7.68416	5.14029
TRINITY_DN12399_c0_g1_i1_2	71.6449	139.446	3.8439	0.0275656	-5.18099	1.67e-11	1.07e-10	Down	9.81966	9.02928	16.1556	1.31974	0.665722	0
TRINITY_DN1239_c0_g1_i1_2	4.51388	0	9.02776	Inf	Inf	0.0368078	0.0667976	Up	0	0	0	1.97507	1.20188	0.8166
TRINITY_DN12404_c0_g1_i1_2	6.36105	0	12.7221	Inf	Inf	0.00808734	0.0175106	Up	0	0	0	1.97998	3.48656	1.36321
TRINITY_DN12409_c0_g1_i1_3	11.4329	1.44834	21.4175	14.7876	3.88632	0.00492532	0.0112135	Up	0	0.224243	0	2.07665	1.9429	2.49955
TRINITY_DN12410_c0_g1_i1_3	12.558	2.84207	22.274	7.83724	2.97035	0.0159862	0.0321082	Up	0.215137	0.105274	0	1.60595	2.25342	1.93936
TRINITY_DN12413_c0_g1_i1_2	14.5105	1.93112	27.0899	14.0281	3.81024	0.00150502	0.00382571	Up	0	0.292487	0	2.33855	2.26756	3.66758
TRINITY_DN12414_c0_g1_i1_2	375.679	683.453	67.9046	0.0993552	-3.33126	1.79e-50	4.97e-49	Down	54.0853	66.2311	58.7706	11.073	12.9193	13.0296
TRINITY_DN12420_c0_g1_i2_2	13.4151	4.30406	22.5262	5.2337	2.38783	0.0376805	0.0682083	Up	0.169369	0.312623	0	1.85973	1.16776	2.45734
TRINITY_DN12430_c0_g1_i1_3	16.5078	1.87651	31.139	16.5941	4.0526	0.000418751	0.00118527	Up	0.399699	0	0	4.7076	5.14989	5.39145
TRINITY_DN12432_c0_g1_i1_4	343.516	504.359	182.673	0.362189	-1.46518	1.32e-06	5.4e-06	Down	42.5836	36.9871	53.9369	30.8975	41.1958	28.6738
TRINITY_DN12440_c0_g1_i1_4	110.958	30.8985	191.017	6.1821	2.6281	1.31e-11	8.5e-11	Up	2.778	4.34238	0.911235	29.6926	36.7686	36.9981
TRINITY_DN12449_c0_g1_i1_3	7.98652	0	15.973	Inf	Inf	0.002127	0.00525006	Up	0	0	0	2.7348	2.58861	2.29908
TRINITY_DN12467_c0_g1_i1_3	21.2928	0	42.5856	Inf	Inf	1.1e-07	5.04e-07	Up	0	0	0	5.0316	11.7269	6.52919
TRINITY_DN12469_c0_g1_i1_3	7.93666	0	15.8733	Inf	Inf	0.00220173	0.00541607	Up	0	0	0	3.68413	3.4977	0.650807
TRINITY_DN12470_c0_g1_i1_3	5.86006	0	11.7201	Inf	Inf	0.0122674	0.0254046	Up	0	0	0	1.47063	1.53881	2.85688
TRINITY_DN12474_c0_g1_i1_3	6.28704	0.469127	12.1049	25.8031	4.68947	0.0292435	0.0547021	Up	0.126938	0	0	1.94178	1.55611	1.97103
TRINITY_DN12482_c0_g1_i1_3	5.18716	0	10.3743	Inf	Inf	0.0212515	0.0413382	Up	0	0	0	1.35396	0.737584	1.25819
TRINITY_DN1248_c0_g1_i1_2	24.4158	6.3092	42.5224	6.73974	2.75269	0.000662069	0.00180762	Up	0	0	1.58156	5.53968	6.7698	10.4821
TRINITY_DN12499_c0_g1_i1_4	426.751	729.5	124.001	0.169981	-2.55655	1.53e-08	7.66e-08	Down	64.3352	49.5896	82.8172	21.3291	32.5966	15.7351
TRINITY_DN12500_c0_g1_i1_3	6.01634	0	12.0327	Inf	Inf	0.0174267	0.0346582	Up	0	0	0	1.94582	4.22825	0.303928
TRINITY_DN12509_c0_g1_i1_3	13.7482	4.22214	23.2742	5.51241	2.46268	0.0318821	0.0589851	Up	1.21327	0	0	5.47262	4.55577	3.48389
TRINITY_DN12526_c0_g1_i1_3	135.059	47.3542	222.765	4.70422	2.23396	8.6e-11	5.23e-10	Up	1.98965	2.35393	1.45065	17.4125	19.032	20.3783
TRINITY_DN12535_c0_g1_i1_2	36.1869	2.34563	70.0282	29.8547	4.89988	1.98e-09	1.08e-08	Up	0.376169	0	0	4.44201	8.21136	8.82248
TRINITY_DN12549_c0_g1_i1_3	6.16993	0	12.3399	Inf	Inf	0.00949286	0.0202015	Up	0	0	0	1.29061	1.7869	1.83146
TRINITY_DN12550_c0_g1_i1_2	191.144	364.108	18.179	0.0499275	-4.32402	3.64e-36	6.88e-35	Down	20.8587	18.7094	14.0395	1.38971	2.24395	1.95336
TRINITY_DN12554_c0_g1_i1_3	79.2067	122.299	36.115	0.295302	-1.75974	0.00201619	0.00500068	Down	9.87319	7.74438	14.5522	3.15692	11.4831	5.1573
TRINITY_DN12559_c0_g1_i1_3	134.504	34.4086	234.599	6.81803	2.76935	0.000246188	0.000726428	Up	2.54069	4.43904	2.99381	25.6122	47.2546	67.6454
TRINITY_DN12560_c0_g1_i1_3	29.2112	11.7081	46.7143	3.98991	1.99636	0.0106481	0.0223895	Up	1.19447	0.969315	0.849947	8.58292	12.5163	4.21987
TRINITY_DN12560_c0_g1_i1_4	53.5258	73.219	33.8325	0.462072	-1.11381	0.0307571	0.0571234	Down	4.3007	3.57776	5.27413	2.86596	4.29144	5.56875
TRINITY_DN1256_c0_g1_i1_3	15.2781	0	30.5562	Inf	Inf	2.15e-05	7.5e-05	Up	0	0	0	2.49193	9.19361	6.27695
TRINITY_DN12583_c0_g1_i1_3	16.0618	1.05153	31.072	29.5493	4.88505	7.96e-05	0.000255183	Up	0	0	0.0785678	1.17501	1.10944	2.58706
TRINITY_DN12589_c0_g1_i1_3	8.74261	1.93112	15.5541	8.05443	3.00978	0.0466121	0.0821087	Up	0	0.353898	0	1.6102	3.22209	1.77652
TRINITY_DN12595_c0_g1_i1_3	9.34989	0	18.6998	Inf	Inf	0.000689772	0.00187605	Up	0	0	0	3.86522	5.1142	1.16053
TRINITY_DN12596_c0_g1_i1_3	7.10176	0	14.2035	Inf	Inf	0.00439051	0.0101047	Up	0	0	0	2.49054	3.56208	1.17212
TRINITY_DN12596_c0_g1_i3_4	444.216	257.811	630.622	2.44606	1.29046	3.51e-11	2.2e-10	Up	10.1629	5.64217	7.67574	42.4595	36.2359	40.5636
TRINITY_DN12599_c0_g1_i1_3	5.97149	0	11.943	Inf	Inf	0.0111992	0.0234286	Up	0	0	0	2.2396	0.866212	3.7806
TRINITY_DN12604_c0_g1_i1_4	115.261	17.2729	213.249	12.3458	3.62595	6.2e-19	6.17e-18	Up	0.771352	1.74678	0.0527993	23.9753	23.5233	20.0137
TRINITY_DN12612_c0_g1_i1_3	4.66158	0	9.32316	Inf	Inf	0.0327675	0.0604163	Up	0	0	0	1.06804	1.71287	2.03288
TRINITY_DN12615_c0_g1_i1_3	14.6363	5.43954	23.8331	4.38145	2.13141	0.0443085	0.0785319	Up	0	0.866471	0.377294	2.73647	3.70832	4.43796
TRINITY_DN12625_c0_g1_i1_3	17.0974	28.8035	5.39132	0.187176	-2.41754	0.0233878	0.0449853	Down	3.39882	1.93021	0.724441	1.4153	0	0.957506
TRINITY_DN12635_c0_g2_i1_3	16.3227	5.92232	26.723	4.51225	2.17385	0.029561	0.0552126	Up	0	0.949224	0.316856	4.62963	4.76381	2.99551
TRINITY_DN1263_c0_g1_i1_1	102.413	204.827	0	0	#NAME?	1.85e-47	4.78e-46	Down	16.966	12.1674	14.7557	0	0	0
TRINITY_DN12640_c0_g1_i1_3	5.66718	0.525766	10.8086	20.5578	4.36161	0.0455264	0.0804453	Up	0	0	0.103466	1.05021	1.83239	1.25411
TRINITY_DN12649_c0_g1_i1_2	81.9985	157.061	6.93574	0.0441595	-4.50113	1.05e-20	1.14e-19	Down	9.85091	9.62781	11.8532	0.494472	1.29056	1.07074
TRINITY_DN12652_c0_g1_i1_3	6.35887	0	12.7177	Inf	Inf	0.00809961	0.0175338	Up	0	0	0	2.87717	2.06414	1.84361
TRINITY_DN12653_c0_g1_i1_2	26.8848	0	53.7697	Inf	Inf	4.16e-10	2.4e-09	Up	0	0	0	3.40743	4.7109	6.09927
TRINITY_DN12657_c0_g1_i1_3	5.05887	0	10.1177	Inf	Inf	0.0235524	0.0452614	Up	0	0	0	2.05249	1.80888	1.03824
TRINITY_DN12671_c1_g1_i2_4	1243.64	1825.96	661.32	0.362177	-1.46523	2.54e-09	1.37e-08	Down	173.956	135.083	188.591	143.51	108.897	123.108
TRINITY_DN1267_c0_g1_i3_4	217.541	328.292	106.791	0.325293	-1.62019	8.05e-10	4.54e-09	Down	33.0619	23.3926	25.6947	23.7928	13.9734	17.8726
TRINITY_DN12683_c0_g1_i1_3	16.8221	1.5773	32.067	20.3303	4.34556	0.000137065	0.000422681	Up	0	0	0.298522	4.28088	4.93935	1.97662
TRINITY_DN12688_c0_g1_i1_3	20.587	1.93112	39.2428	20.3212	4.34492	2.85e-05	9.78e-05	Up	0	0.374794	0	6.24811	6.79969	4.39111
TRINITY_DN12693_c0_g1_i1_2	4.24743	0	8.49487	Inf	Inf	0.0461089	0.0813612	Up	0	0	0	0.275573	0.729518	1.31001
TRINITY_DN12695_c0_g1_i1_3	16.0208	0	32.0417	Inf	Inf	2.88e-06	1.13e-05	Up	0	0	0	7.50964	7.07336	3.04668
TRINITY_DN12712_c0_g1_i1_2	31.3424	57.5133	5.17139	0.0899164	-3.47527	3.68e-05	0.000124021	Down	3.08209	4.79262	7.44902	1.17192	0.947244	0.754425
TRINITY_DN12732_c0_g1_i1_4	405.567	20.4295	790.704	38.704	5.27441	1.46e-53	4.35e-52	Up	1.15608	1.67505	0.690381	105.494	100.623	77.7904
TRINITY_DN12739_c0_g1_i1_3	5.5676	0	11.1352	Inf	Inf	0.0203867	0.0398518	Up	0	0	0	0.650744	1.32834	4.13022
TRINITY_DN12740_c0_g1_i1_4	4710.69	266.131	9155.24	34.4013	5.10439	2.88e-138	3.11e-136	Up	19.5703	20.9468	15.4531	1228.03	1288.12	1481.2
TRINITY_DN12742_c0_g1_i3_4	371.054	630.849	111.259	0.176363	-2.50338	7.27e-09	3.77e-08	Down	28.6685	41.0032	46.922	19.7306	13.5505	9.66621
TRINITY_DN12751_c0_g1_i1_2	29.9833	50.7318	9.23482	0.182032	-2.45773	0.000568958	0.00157268	Down	5.82663	2.49491	5.17761	2.23004	2.20984	0.617645
TRINITY_DN12755_c0_g1_i1_3	7.13493	0	14.2699	Inf	Inf	0.00429069	0.00989889	Up	0	0	0	1.11247	2.38476	1.47218
TRINITY_DN12756_c0_g1_i1_2	128.835	16.237	241.434	14.8693	3.89427	6.99e-23	8.32e-22	Up	0.436009	0.690487	0	12.5109	9.44255	12.6502
TRINITY_DN1275_c0_g1_i1_2	12.691	1.40738	23.9746	17.0349	4.09042	0.00217015	0.00534711	Up	0.238191	0	0	2.54926	2.74433	2.38933
TRINITY_DN12765_c0_g1_i1_2	20.9456	8.59414	33.297	3.87439	1.95397	0.021389	0.0415751	Up	0	1.01279	1.13989	6.47148	4.46223	6.77561
TRINITY_DN12768_c0_g1_i1_3	29.1564	46.0191	12.2937	0.267143	-1.90432	0.00683538	0.0150683	Down	2.26604	2.60035	1.87793	1.34671	1.37197	0.984718
TRINITY_DN12783_c0_g1_i1_3	5.70208	0	11.4042	Inf	Inf	0.0138797	0.0283447	Up	0	0	0	2.22479	3.0086	0.916171
TRINITY_DN12794_c0_g1_i1_2	39.7975	16.7584	62.8366	3.74955	1.90672	0.00196784	0.00489294	Up	0	3.28068	1.1128	12.3189	10.5691	10.9155
TRINITY_DN12795_c0_g1_i1_2	9.56004	19.1201	0	0	#NAME?	0.00475153	0.0108581	Down	1.50271	2.89726	1.79e-54	3.04e-70	1.38e-64	5.07e-64
TRINITY_DN12795_c0_g1_i1_4	71.6417	19.9174	123.366	6.19388	2.63084	4.12e-08	1.98e-07	Up	0.861216	1.3906	0.532004	10.2831	11.7955	13.5293
TRINITY_DN127_c0_g1_i1_2	9.73826	0	19.4765	Inf	Inf	0.000505565	0.00140989	Up	0	0	0	3.29712	0.858041	3.57322
TRINITY_DN127_c0_g1_i1_3	8.57328	0.938254	16.2083	17.275	4.11061	0.0144022	0.0293012	Up	0.267992	0	0	2.02353	4.4166	2.43629
TRINITY_DN12801_c0_g1_i1_2	31.0058	51.0059	11.0058	0.215775	-2.2124	0.0125282	0.0258839	Down	6.34126	6.51654	1.55544	1.94647	2.78931	1.66229
TRINITY_DN12803_c0_g1_i2_3	17.9606	1.93112	33.9901	17.6012	4.1376	0.000164037	0.000499479	Up	0	0.382899	0	3.66402	4.04879	5.06517
TRINITY_DN12813_c0_g1_i1_2	7.5707	0	15.1414	Inf	Inf	0.0030002	0.00717153	Up	0	0	0	1.86614	4.38325	2.7344
TRINITY_DN12827_c0_g1_i1_3	20.7823	0	41.5647	Inf	Inf	5.97e-08	2.82e-07	Up	0	0	0	7.22265	5.09374	9.06428
TRINITY_DN12827_c0_g1_i2_4	2396.39	4396.72	396.054	0.0900795	-3.47266	1.15e-179	1.85e-177	Down	212.312	207.428	188.007	34.8395	40.2775	38.6843
TRINITY_DN12834_c0_g1_i1_3	16.1645	4.78685	27.5422	5.75372	2.52449	0.0153669	0.0309949	Up	0.314515	0.662446	0	2.71041	3.25199	4.80194
TRINITY_DN12836_c0_g1_i1_4	348.059	18.1039	678.013	37.4511	5.22694	2.41e-35	4.45e-34	Up	1.75555	0.929945	0.122816	75.0049	84.9731	57.618
TRINITY_DN12855_c0_g1_i1_3	28.8147	0	57.6293	Inf	Inf	1.34e-06	5.48e-06	Up	0	0	0	4.03784	10.5465	14.925
TRINITY_DN1285_c0_g1_i1_3	26.2764	4.22214	48.3307	11.447	3.51689	4.14e-05	0.000138465	Up	0.940369	0	0	7.94208	6.7493	6.1784
TRINITY_DN12864_c0_g1_i1_3	6.40026	0	12.8005	Inf	Inf	0.0373093	0.0675957	Up	0	0	0	0	4.65402	2.06806
TRINITY_DN12866_c0_g1_i1_2	5.55459	0	11.1092	Inf	Inf	0.0158033	0.0317798	Up	0	0	0	1.09794	1.17065	3.64517
TRINITY_DN12867_c0_g1_i2_4	99.8871	29.8077	169.966	5.7021	2.51149	4.74e-10	2.72e-09	Up	2.58402	3.04233	1.92782	30.9052	30.3424	28.4584
TRINITY_DN12869_c0_g1_i1_3	13.4509	3.86224	23.0395	5.96533	2.5766	0.0436396	0.0775113	Up	0	1.1094	0	3.95504	7.91747	2.04527
TRINITY_DN12870_c0_g1_i1_3	128.395	241.962	14.8277	0.0612814	-4.02841	9.44e-27	1.31e-25	Down	14.6757	16.715	13.8328	3.52021	0.804537	1.48187
TRINITY_DN12889_c0_g2_i1_3	10.3829	0	20.7659	Inf	Inf	0.000297532	0.000865208	Up	0	0	0	2.41147	1.31362	2.63268
TRINITY_DN12894_c0_g1_i1_3	176.849	318.027	35.6716	0.112165	-3.1563	9.92e-25	1.28e-23	Down	7.6853	9.11115	6.79454	1.77127	1.79085	1.94561
TRINITY_DN12894_c0_g1_i1_4	148.464	234.849	62.0782	0.264332	-1.91958	1.61e-09	8.85e-09	Down	23.3843	17.5149	20.7627	11.471	14.8184	7.56488
TRINITY_DN12912_c0_g1_i1_3	21.6257	0	43.2514	Inf	Inf	4.21e-06	1.61e-05	Up	0	0	0	13.8711	4.67436	6.93874
TRINITY_DN12919_c0_g1_i2_4	296.845	175.999	417.692	2.37326	1.24687	5.26e-08	2.5e-07	Up	6.22182	9.6591	8.05469	41.4351	35.9204	40.8695
TRINITY_DN12921_c0_g1_i1_3	5.72336	0	11.4467	Inf	Inf	0.0136756	0.027975	Up	0	0	0	2.61093	0.952006	2.24711
TRINITY_DN12944_c0_g1_i2_3	11.2645	0	22.5291	Inf	Inf	0.000144565	0.00044397	Up	0	0	0	0.944442	1.87161	1.65987
TRINITY_DN12945_c0_g1_i2_4	257.577	123.217	391.937	3.18087	1.66942	1.5e-11	9.68e-11	Up	5.2126	8.83009	6.94027	48.5205	50.2931	40.222
TRINITY_DN12949_c0_g1_i1_3	14.8131	0	29.6261	Inf	Inf	0.000148085	0.00045403	Up	0	0	0	10.3083	3.91494	3.40275
TRINITY_DN12951_c0_g1_i1_4	277.005	398.51	155.5	0.390203	-1.3577	1.38e-07	6.26e-07	Down	15.2004	16.6853	16.7603	11.1285	19.9656	8.45378
TRINITY_DN1295_c0_g1_i1_3	101.082	153.743	48.4212	0.314949	-1.66681	0.00621073	0.013824	Down	9.40711	14.1126	20.6693	5.8033	9.53825	13.7587
TRINITY_DN12965_c0_g1_i1_3	25.9479	0	51.8958	Inf	Inf	8.83e-10	4.96e-09	Up	0	0	0	7.26237	4.70732	7.64274
TRINITY_DN12967_c0_g1_i1_3	141.354	91.7695	190.938	2.08063	1.05702	0.00124613	0.00322178	Up	11.9977	6.09118	5.64286	35.7554	38.1738	27.9698
TRINITY_DN12984_c0_g1_i1_3	13.0942	3.97957	22.2087	5.58069	2.48044	0.0494432	0.0863839	Up	0.417342	0	0.435832	0.643272	4.25386	5.32096
TRINITY_DN12989_c0_g1_i1_3	16.0955	0	32.1909	Inf	Inf	2.74e-06	1.08e-05	Up	0	0	0	4.75052	3.35337	4.47689
TRINITY_DN12998_c0_g1_i1_3	63.1033	116.226	9.9803	0.0858696	-3.54171	1.45e-08	7.31e-08	Down	9.10189	13.9091	7.20134	0.963145	2.22632	2.29802
TRINITY_DN12999_c0_g1_i1_3	32.3244	5.31059	59.3381	11.1736	3.48202	0.00362348	0.00850469	Up	0	1.03674	0	5.64777	13.7687	4.95869
TRINITY_DN13000_c0_g1_i1_4	197.589	54.6512	340.528	6.23093	2.63945	6.15e-19	6.12e-18	Up	2.82526	4.18909	0.369596	34.6955	29.5391	30.6821
TRINITY_DN13008_c0_g1_i1_3	12.4469	0.482781	24.4111	50.5635	5.66003	0.000309936	0.000898606	Up	0	0.137519	0	4.24959	3.76815	4.08579
TRINITY_DN13017_c0_g2_i1_3	15.7676	0	31.5352	Inf	Inf	0.000211728	0.000631764	Up	0	0	0	1.27805	7.8798	8.14333
TRINITY_DN13018_c0_g1_i1_3	11.4613	1.44834	21.4743	14.8268	3.89014	0.00485503	0.0110661	Up	0	0.211309	0	1.80366	2.38992	3.4213
TRINITY_DN13027_c0_g1_i1_3	21.8813	5.1604	38.6021	7.48046	2.90313	0.0197382	0.0387349	Up	1.43538	0	0	11.3945	8.79384	2.14092
TRINITY_DN13030_c0_g1_i2_4	5714.62	985.413	10443.8	10.5984	3.40578	2.94e-233	7.25e-231	Up	36.7936	36.7815	28.027	730.016	735.141	771.984
TRINITY_DN13043_c0_g1_i1_3	76.0439	127.467	24.6211	0.193157	-2.37215	0.00369279	0.00864771	Down	7.99349	3.64421	11.0065	2.92774	3.43975	2.79861
TRINITY_DN13046_c0_g1_i1_2	6.37771	0	12.7554	Inf	Inf	0.0458158	0.08089	Up	0	0	1.85e-24	0.440163	4.7218	1.27226
TRINITY_DN1305_c0_g1_i1_2	11.1379	0	22.2758	Inf	Inf	0.00129881	0.00334604	Up	0	0	0	5.68276	3.84328	0.745777
TRINITY_DN13065_c0_g1_i2_4	349.323	211.265	487.381	2.30697	1.206	1.67e-08	8.35e-08	Up	12.2946	8.60895	11.9172	50.0221	51.6558	56.1448
TRINITY_DN13066_c0_g1_i2_4	313.551	115.614	511.487	4.4241	2.14538	3.34e-14	2.56e-13	Up	2.1441	3.88173	2.68655	24.7174	23.4446	31.9516
TRINITY_DN13068_c0_g1_i3_4	37.4446	8.21132	66.6779	8.12024	3.02152	9.57e-06	3.51e-05	Up	0.29966	0.493442	0.107858	5.0255	6.24974	4.13042
TRINITY_DN13069_c0_g1_i1_3	11.4564	1.98979	20.923	10.5152	3.3944	0.00975439	0.0206849	Up	0.304362	0	0.321401	2.95039	5.7972	2.32368
TRINITY_DN1307_c0_g1_i1_2	8.98928	0	17.9786	Inf	Inf	0.000936523	0.00248784	Up	0	0	0	3.10039	3.21522	4.44933
TRINITY_DN13080_c0_g1_i1_2	35.5691	70.0648	1.0735	0.0153215	-6.0283	2.82e-13	2.04e-12	Down	6.06712	4.71725	4.82156	0.313021	0.141189	0.0877756
TRINITY_DN13085_c0_g1_i1_4	1674.16	2701.4	646.914	0.239474	-2.06206	4.57e-60	1.6e-58	Down	94.0044	89.8256	96.4133	53.0909	46.9218	39.7486
TRINITY_DN13129_c0_g1_i1_2	16.8957	0	33.7913	Inf	Inf	1.27e-05	4.58e-05	Up	0	0	0	5.54026	8.83188	2.58448
TRINITY_DN13144_c0_g1_i1_4	402.577	664.97	140.183	0.210812	-2.24597	1.25e-27	1.79e-26	Down	25.1683	24.2632	23.3291	7.04515	12.4072	12.3875
TRINITY_DN13148_c0_g1_i1_2	831.463	1398.75	264.174	0.188864	-2.40458	2.35e-52	6.81e-51	Down	62.3306	58.4801	66.2803	22.4388	26.3408	24.8692
TRINITY_DN13155_c0_g2_i1_4	166.5	55.2693	277.73	5.02503	2.32913	3.61e-13	2.6e-12	Up	5.83751	5.32247	0.236042	35.6351	43.6366	38.2824
TRINITY_DN13161_c0_g1_i1_2	6.88829	0	13.7766	Inf	Inf	0.00523447	0.0118415	Up	0	0	0	2.81216	1.24876	1.47965
TRINITY_DN13162_c0_g1_i1_3	4.53881	0	9.07762	Inf	Inf	0.0361721	0.065796	Up	0	0	0	1.75738	0.885984	1.63707
TRINITY_DN13168_c0_g1_i1_3	11.9958	0	23.9915	Inf	Inf	0.000345292	0.000993165	Up	0	0	0	6.6449	1.05092	6.04535
TRINITY_DN13171_c0_g1_i1_4	278.508	427.254	129.762	0.303712	-1.71923	5.26e-13	3.74e-12	Down	33.3064	25.4333	30.6384	25.0931	14.9003	16.4808
TRINITY_DN13178_c0_g1_i1_4	77.4181	17.8846	136.952	7.6575	2.93687	4.49e-10	2.59e-09	Up	1.08513	2.24976	0.441705	19.2334	22.2782	18.7356
TRINITY_DN13186_c0_g1_i1_3	13.3055	2.4139	24.197	10.024	3.32539	0.00609905	0.0135993	Up	0	0.305802	0	1.97652	2.7602	2.05413
TRINITY_DN13194_c0_g1_i1_2	23.2	0	46.4	Inf	Inf	8.23e-09	4.23e-08	Up	0	0	0	7.3836	5.95305	5.88484
TRINITY_DN13194_c0_g1_i1_3	18.1092	3.28389	32.9345	10.0291	3.32612	0.00127421	0.00328677	Up	0.846025	0	0	6.53493	6.98808	3.22701
TRINITY_DN13202_c0_g1_i1_4	266.787	135.741	397.833	2.93082	1.55131	1.4e-07	6.35e-07	Up	7.44683	3.09269	3.22164	29.9696	23.8887	29.5227
TRINITY_DN13208_c0_g1_i1_2	8.78914	0	17.5783	Inf	Inf	0.00128449	0.00331116	Up	0	0	0	0.866238	5.43944	3.81852
TRINITY_DN13211_c0_g1_i1_2	14.6293	0.965561	28.2931	29.3022	4.87294	0.000218274	0.000650045	Up	0	0.121586	0	2.27636	3.21931	2.19861
TRINITY_DN13212_c0_g1_i2_4	2136.74	3791.65	481.833	0.127077	-2.97622	1.13e-130	1.12e-128	Down	138.466	134.089	140.032	35.4986	35.7149	37.9029
TRINITY_DN13220_c0_g1_i1_4	170.351	101.714	238.988	2.34961	1.23242	5.88e-05	0.000192348	Up	6.8893	3.94782	4.67613	28.9114	19.1121	27.662
TRINITY_DN13224_c0_g1_i1_3	13.1665	1.40738	24.9257	17.7107	4.14655	0.00159828	0.00404049	Up	0.296226	0	0	2.86434	3.27964	4.68342
TRINITY_DN13225_c0_g1_i1_4	50.3982	22.9134	77.8831	3.39902	1.76512	0.00103212	0.0027162	Up	0.317051	1.34454	1.1217	7.13381	7.29399	5.52272
TRINITY_DN13229_c0_g2_i1_2	4.3418	0	8.6836	Inf	Inf	0.0426084	0.0759288	Up	0	0	0	0.684276	2.03382	2.08789
TRINITY_DN13230_c0_g1_i1_3	12.9287	0	25.8574	Inf	Inf	3.66e-05	0.00012339	Up	5.32e-07	1.29e-68	5.61e-79	4.40767	2.03548	2.70778
TRINITY_DN13243_c0_g1_i1_3	16.5483	5.68414	27.4124	4.82261	2.26982	0.026466	0.050154	Up	0.756411	0.354705	0	4.39965	3.96321	3.6172
TRINITY_DN13243_c0_g2_i1_4	219.154	330.862	107.445	0.324743	-1.62263	6.81e-10	3.86e-09	Down	30.9883	22.5434	24.6625	21.0175	15.6844	16.1605
TRINITY_DN13247_c0_g1_i1_3	11.8682	0	23.7363	Inf	Inf	8.75e-05	0.000278572	Up	0	0	0	3.78013	5.17869	3.10052
TRINITY_DN13249_c0_g1_i1_2	21.6686	7.31605	36.0212	4.92359	2.29971	0.00808443	0.0175057	Up	0.276464	0.550356	0.184314	3.56802	3.9474	2.66401
TRINITY_DN13254_c0_g1_i1_3	79.0251	143.434	14.6159	0.101899	-3.29478	4.77e-13	3.4e-12	Down	11.4671	11.1326	10.7086	3.20906	2.65181	1.21798
TRINITY_DN13259_c0_g2_i1_4	589.826	937.024	242.627	0.258934	-1.94934	2.26e-28	3.33e-27	Down	23.0731	26.1299	26.5142	12.2802	15.9802	12.568
TRINITY_DN13272_c0_g1_i1_2	24.2715	45.509	3.03393	0.0666667	-3.90689	4.31e-06	1.65e-05	Down	2.72112	2.76519	2.17758	0.301007	0.294974	0.464313
TRINITY_DN13280_c0_g1_i1_2	7.01767	0	14.0353	Inf	Inf	0.00471924	0.0107941	Up	0	0	0	3.31854	1.6405	2.89047
TRINITY_DN13283_c0_g1_i1_3	23.0547	5.73875	40.3706	7.03473	2.81449	0.00125082	0.00323287	Up	0.344811	0.659658	0	5.42378	4.54986	4.64334
TRINITY_DN13284_c0_g1_i1_4	280.191	134.217	426.166	3.1752	1.66685	7.45e-08	3.49e-07	Up	2.60372	4.4473	5.0778	31.7561	27.8471	21.1294
TRINITY_DN13286_c0_g1_i1_2	15.4572	0	30.9143	Inf	Inf	1.69e-05	5.97e-05	Up	0	0	0	8.70615	7.51552	2.27344
TRINITY_DN1328_c0_g1_i1_3	9.43027	0.965561	17.895	18.5333	4.21204	0.0081122	0.0175569	Up	0	0.265913	0	3.45589	2.92137	2.35041
TRINITY_DN13301_c0_g1_i1_3	6.59106	0	13.1821	Inf	Inf	0.00670621	0.014814	Up	0	0	0	2.95964	1.50755	2.76351
TRINITY_DN1330_c0_g1_i1_3	22.4116	5.26963	39.5535	7.50595	2.90803	0.0013738	0.00352056	Up	0.270656	0.767963	0	3.6348	8.49522	4.59446
TRINITY_DN13314_c0_g1_i1_3	4.85526	0	9.71051	Inf	Inf	0.0290447	0.054376	Up	0	0	0	0.694551	3.32423	0.717546
TRINITY_DN13317_c0_g1_i2_4	141.292	62.4369	220.146	3.5259	1.81799	6.01e-08	2.84e-07	Up	4.7353	2.95156	1.05272	21.9902	20.0916	21.2242
TRINITY_DN13321_c0_g1_i1_2	11.7421	0	23.4842	Inf	Inf	9.69e-05	0.000306314	Up	0	0	0	5.46173	2.30888	3.30518
TRINITY_DN13321_c0_g1_i1_3	13.5757	1.93112	25.2203	13.0599	3.70708	0.00267173	0.00645812	Up	0	0.431696	0	4.45366	4.17821	2.93961
TRINITY_DN13331_c0_g1_i1_2	11.0326	0	22.0651	Inf	Inf	0.000174529	0.000529204	Up	0	0	0	5.2414	1.83937	5.47163
TRINITY_DN13332_c0_g1_i1_3	5.05594	0	10.1119	Inf	Inf	0.0236006	0.0453431	Up	0	0	0	2.76632	1.91856	1.24357
TRINITY_DN13342_c0_g1_i1_3	14.7531	0	29.5063	Inf	Inf	8.3e-06	3.06e-05	Up	0	0	0	2.95906	3.14595	5.42333
TRINITY_DN1334_c0_g1_i1_2	6.83993	13.6799	0	0	#NAME?	0.00405256	0.00940064	Down	0	1.47661	1.87498	0	0	0
TRINITY_DN13350_c0_g1_i1_2	118.792	211.173	26.4105	0.125066	-2.99924	9.7e-05	0.000306777	Down	14.5987	13.4067	26.6445	3.35788	0.501821	10.5102
TRINITY_DN13350_c0_g1_i1_4	188.897	16.7471	361.046	21.5587	4.4302	9.04e-38	1.8e-36	Up	0.515868	1.15947	4.91e-08	25.9852	24.578	23.2727
TRINITY_DN13362_c0_g1_i1_4	274.749	7.61526	541.883	71.1575	6.15294	2.23e-54	6.76e-53	Up	0.355531	0.365419	0	27.5613	36.1679	36.8544
TRINITY_DN13368_c0_g1_i1_3	6.38417	0	12.7683	Inf	Inf	0.00795856	0.0172679	Up	0	0	0	2.14982	0.780872	2.42895
TRINITY_DN13394_c0_g1_i1_3	6.85613	0.965561	12.7467	13.2013	3.72261	0.0441526	0.078298	Up	0	0.169097	0	1.60822	1.6224	1.52349
TRINITY_DN13395_c0_g1_i1_4	1156.61	1694.15	619.074	0.365418	-1.45238	1.14e-24	1.47e-23	Down	41.7109	42.5514	48.1684	34.0748	35.971	30.8018
TRINITY_DN13399_c0_g1_i1_3	6.78967	0	13.5793	Inf	Inf	0.00568335	0.012753	Up	0	0	0	2.15555	4.43954	1.50098
TRINITY_DN13404_c0_g2_i1_4	126.423	38.714	214.132	5.53112	2.46757	3e-12	2.03e-11	Up	0.551789	1.55597	2.34418	19.4215	16.086	16.2075
TRINITY_DN13412_c0_g3_i1_4	429.734	594.457	265.01	0.445802	-1.16552	1.81e-05	6.37e-05	Down	34.8053	48.1506	42.8256	50.1593	27.4293	39.3368
TRINITY_DN13413_c0_g1_i1_3	12.8484	0	25.6968	Inf	Inf	3.92e-05	0.000131648	Up	0	0	0	4.12158	5.75857	3.83004
TRINITY_DN13414_c0_g1_i1_2	14.5723	0	29.1445	Inf	Inf	9.53e-06	3.49e-05	Up	0	0	0	6.51909	4.48194	5.40584
TRINITY_DN13419_c0_g1_i3_4	87.5732	56.0304	119.116	2.12592	1.08808	0.010034	0.0212199	Up	3.68035	1.89637	4.46499	10.1057	17.855	16.5694
TRINITY_DN13422_c0_g1_i1_3	16.8257	4.03419	29.6173	7.34157	2.87609	0.00456818	0.0104769	Up	0	0.470652	0.555831	5.2401	5.8719	5.78064
TRINITY_DN13427_c0_g1_i1_2	5.96305	0	11.9261	Inf	Inf	0.011265	0.023549	Up	0	0	0	0.829327	0.997915	1.44751
TRINITY_DN13429_c0_g1_i1_2	13.8575	2.89668	24.8183	8.56782	3.09893	0.00788868	0.017133	Up	0	0.713564	0	4.06648	4.46338	3.3783
TRINITY_DN13433_c0_g1_i1_4	60.0686	14.1063	106.031	7.51654	2.91007	2.14e-06	8.53e-06	Up	0.570826	1.20347	0.385759	15.8754	8.29923	10.1278
TRINITY_DN13434_c0_g1_i1_2	4.53806	0	9.07613	Inf	Inf	0.036191	0.0658239	Up	0	0	0	1.05437	1.7402	1.11949
TRINITY_DN13434_c0_g1_i2_4	445.542	676.486	214.598	0.317224	-1.65643	4.37e-07	1.89e-06	Down	22.2021	19.3027	28.7176	15.9289	12.2841	18.2685
TRINITY_DN13438_c0_g1_i1_3	8.31178	0	16.6236	Inf	Inf	0.00162819	0.00411144	Up	0	0	0	2.50171	3.3144	2.24798
TRINITY_DN13446_c0_g1_i1_3	11.0861	0	22.1721	Inf	Inf	0.000168236	0.000511456	Up	0	0	0	1.56356	5.10963	6.17869
TRINITY_DN13448_c0_g1_i1_4	1959.25	2906.08	1012.41	0.348377	-1.52128	3.69e-16	3.16e-15	Down	107.319	81.2809	99.8269	63.8518	74.0421	71.0231
TRINITY_DN13452_c0_g1_i2_4	419.823	37.7945	801.852	21.2161	4.40709	3.32e-75	1.58e-73	Up	1.90804	1.67496	0.84499	61.2678	61.6641	72.2906
TRINITY_DN13457_c0_g1_i1_3	36.8998	9.39181	64.4077	6.85786	2.77776	0.00197236	0.00490287	Up	0.481517	0.477654	0.552718	2.9655	9.99902	7.96085
TRINITY_DN13461_c0_g1_i1_3	11.2743	0	22.5486	Inf	Inf	0.00142559	0.00364089	Up	0	0	0	5.14471	0.677445	6.8743
TRINITY_DN13462_c0_g1_i1_3	18.1125	2.81476	33.4102	11.8697	3.56921	0.000679165	0.00184982	Up	0.615015	0	0	5.40553	4.89511	3.60799
TRINITY_DN13462_c0_g1_i1_4	123.215	51.5821	194.849	3.77745	1.91741	5.61e-08	2.66e-07	Up	2.76482	1.55781	2.29598	15.4044	15.4809	20.7135
TRINITY_DN13467_c0_g1_i1_3	17.561	7.3201	27.802	3.79803	1.92525	0.044417	0.0787018	Up	1.10201	0	0.606237	5.58279	4.5113	3.59604
TRINITY_DN1346_c0_g1_i1_2	16.0848	26.5845	5.58516	0.210091	-2.25091	0.0214541	0.0416827	Down	1.80767	1.61444	1.91108	0.96209	1.06236	0.278781
TRINITY_DN13478_c0_g1_i1_3	10.6759	0	21.3518	Inf	Inf	0.00023292	0.000690053	Up	0	0	0	2.54412	4.00182	1.97319
TRINITY_DN13487_c0_g1_i2_4	197.824	131.359	264.29	2.01197	1.00861	0.000230021	0.000681908	Up	6.13814	5.67237	6.06	26.8427	24.2861	23.6893
TRINITY_DN13490_c0_g1_i1_4	344.372	8.09804	680.646	84.0507	6.39319	1.04e-90	6.07e-89	Up	0.495251	0.580563	0	61.4115	70.4945	62.7602
TRINITY_DN13497_c0_g1_i1_3	39.7635	3.37946	76.1476	22.5324	4.49393	6.06e-07	2.58e-06	Up	0	0.660711	0	6.4908	14.655	9.46794
TRINITY_DN13497_c0_g1_i1_4	78.6618	8.19564	149.128	18.196	4.18555	3.77e-16	3.23e-15	Up	0.220968	0.656493	0.0805441	12.2289	13.3233	10.1202
TRINITY_DN13497_c0_g2_i1_3	9.67942	0	19.3588	Inf	Inf	0.000534108	0.00148356	Up	0	0	0	1.93868	2.71766	5.69807
TRINITY_DN13505_c0_g1_i1_3	9.41055	0	18.8211	Inf	Inf	0.000661495	0.00180636	Up	0	0	0	1.89939	5.40571	3.00599
TRINITY_DN13505_c0_g2_i1_3	20.0431	2.4139	37.6724	15.6064	3.96407	0.000100063	0.000315713	Up	0	0.614241	0	5.3846	5.81633	7.36566
TRINITY_DN13531_c0_g1_i1_3	11.73	0	23.46	Inf	Inf	9.77e-05	0.000308633	Up	0	0	0	4.36674	3.90859	2.20951
TRINITY_DN13533_c0_g1_i1_3	21.4672	33.2168	9.71752	0.292548	-1.77325	0.0344669	0.0630745	Down	2.71947	3.15967	0.667916	1.37691	1.28369	1.3068
TRINITY_DN13534_c0_g1_i1_4	692.57	382.073	1003.07	2.62533	1.3925	3.81e-17	3.46e-16	Up	27.92	27.5782	17.6667	136.443	126.495	135.831
TRINITY_DN13537_c0_g1_i1_2	22.8755	42.1054	3.64563	0.0865834	-3.52977	0.000429523	0.00121311	Down	1.81266	5.96097	4.35519	1.36077	0.411523	0.445701
TRINITY_DN13543_c0_g1_i1_3	4.96396	0	9.92791	Inf	Inf	0.0255014	0.0485189	Up	0	0	0	2.00157	0.895686	1.58019
TRINITY_DN13544_c0_g1_i1_3	27.9817	4.77319	51.1902	10.7245	3.42284	2.98e-05	0.000102091	Up	0.258386	0.377337	0	4.97193	3.87745	4.51873
TRINITY_DN13545_c0_g1_i1_3	4.86077	0	9.72154	Inf	Inf	0.027771	0.0522895	Up	0	0	0	1.06828	1.6124	1.08941
TRINITY_DN13546_c0_g1_i1_4	128.202	42.9719	213.433	4.9668	2.31232	4.9e-11	3.03e-10	Up	3.1619	1.49198	3.25673	27.6953	23.6628	30.5061
TRINITY_DN13547_c0_g1_i3_4	334.588	174.434	494.742	2.83626	1.50399	9.68e-12	6.32e-11	Up	6.23305	6.38289	5.24743	35.9162	32.3384	36.9983
TRINITY_DN13554_c0_g1_i2_4	1051.07	83.1019	2019.03	24.2958	4.60264	4.37e-84	2.34e-82	Up	3.97038	4.44997	3.09018	180.413	180.964	219.891
TRINITY_DN13558_c0_g1_i1_3	9.23833	0	18.4767	Inf	Inf	0.00076653	0.00206618	Up	0	0	0	1.56688	1.72394	3.79258
TRINITY_DN13559_c0_g1_i1_2	6.29386	0.482781	12.1049	25.0734	4.64809	0.0291274	0.0545177	Up	0	0.0381548	0	0.872437	0.676417	0.901333
TRINITY_DN13564_c0_g2_i2_4	174.747	258.691	90.8031	0.35101	-1.51042	2.33e-07	1.04e-06	Down	12.7283	13.0359	12.8361	10.1331	10.5145	7.50238
TRINITY_DN13574_c0_g1_i1_2	8.11535	0	16.2307	Inf	Inf	0.00191845	0.0047825	Up	0	0	0	1.85539	1.67606	2.33047
TRINITY_DN13585_c0_g1_i1_2	58.1301	115.829	0.431006	0.00372105	-8.07007	1.85e-24	2.35e-23	Down	7.9936	12.7101	8.36243	0	0.191321	0
TRINITY_DN13585_c0_g1_i2_4	85.5559	3.82128	167.29	43.7786	5.45215	2.99e-19	3.03e-18	Up	0.211048	0.431946	0	17.4544	24.4747	15.4305
TRINITY_DN13598_c0_g1_i6_4	126.892	42.3059	211.479	4.99881	2.32158	2.23e-07	9.96e-07	Up	3.23005	1.2055	1.59731	26.6503	15.3602	20.7594
TRINITY_DN13604_c0_g1_i1_3	17.5005	4.3334	30.6677	7.07706	2.82315	0.00514888	0.0116701	Up	0.15214	0.153114	0.059249	1.68939	1.6705	1.53625
TRINITY_DN13607_c0_g1_i1_4	202.991	58.255	347.728	5.96906	2.5775	5.09e-19	5.1e-18	Up	2.28509	2.06282	1.8043	22.191	27.8479	26.2067
TRINITY_DN1360_c0_g1_i1_3	12.8455	0	25.691	Inf	Inf	3.93e-05	0.000131878	Up	0	0	0	6.38352	3.38893	5.30543
TRINITY_DN13613_c0_g1_i1_2	19.6314	4.30406	34.9588	8.12226	3.02188	0.00168925	0.00425446	Up	0.301469	0.578709	0	5.88743	4.94124	4.66741
TRINITY_DN13625_c0_g1_i1_3	31.0514	0	62.1029	Inf	Inf	8.55e-10	4.81e-09	Up	0	0	0	7.1981	11.6297	17.0309
TRINITY_DN13626_c0_g1_i1_2	7.33742	0	14.6748	Inf	Inf	0.00362635	0.00850904	Up	0	0	0	1.4585	2.49104	1.26766
TRINITY_DN13627_c0_g1_i1_3	23.4126	37.0029	9.82234	0.265448	-1.9135	0.0151962	0.0306851	Down	4.97869	2.77556	2.71188	3.92662	1.95747	0
TRINITY_DN13645_c0_g1_i1_2	34.2966	63.4104	5.18276	0.0817337	-3.61293	2.73e-06	1.07e-05	Down	3.27096	4.53426	6.95821	1.18496	0.454206	0.983801
TRINITY_DN13646_c0_g1_i1_4	296.991	72.4576	521.525	7.19766	2.84753	1.13e-10	6.81e-10	Up	2.53988	2.98124	0.897342	40.0319	23.4919	32.7255
TRINITY_DN13649_c0_g1_i1_2	46.1383	16.2861	75.9904	4.66597	2.22218	0.000167723	0.000510034	Up	2.98179	1.11755	0.504489	14.04	17.2595	12.4755
TRINITY_DN13656_c0_g1_i1_2	36.7196	63.9904	9.44889	0.147661	-2.75964	0.0151371	0.0305811	Down	2.41659	5.66205	9.88179	3.3523	1.16365	1.21821
TRINITY_DN1365_c0_g1_i1_1	77.7626	155.525	0	0	#NAME?	1.85e-36	3.53e-35	Down	10.6824	10.7057	10.986	0	0	0
TRINITY_DN1365_c0_g1_i1_3	8.78828	0	17.5766	Inf	Inf	0.0038508	0.00898456	Up	0	0	0	4.03173	0.573543	5.95834
TRINITY_DN13661_c0_g1_i1_2	37.173	60.2575	14.0885	0.233805	-2.09662	0.0159408	0.0320262	Down	3.4408	4.60196	9.04615	2.32287	2.39832	3.67201
TRINITY_DN13677_c0_g1_i1_3	8.24051	0	16.481	Inf	Inf	0.00173479	0.00436207	Up	0	0	0	2.08792	3.22724	4.01066
TRINITY_DN13683_c0_g1_i3_4	262.645	70.81	454.479	6.41829	2.68219	3.26e-20	3.45e-19	Up	2.87797	3.18748	0.778777	33.7195	32.0379	25.1418
TRINITY_DN13684_c0_g1_i1_3	6.67882	0	13.3576	Inf	Inf	0.00622332	0.0138484	Up	0	0	0	2.58217	2.56681	1.53145
TRINITY_DN13686_c0_g1_i1_3	21.4589	3.28389	39.6339	12.0692	3.59326	0.000182544	0.000551347	Up	0.920502	0	2.09e-75	10.4334	4.76095	6.10613
TRINITY_DN13687_c0_g1_i1_2	13.2659	0	26.5317	Inf	Inf	2.78e-05	9.53e-05	Up	2.07e-29	1.19e-51	0	6.55062	3.45392	4.77531
TRINITY_DN13691_c0_g1_i1_3	37.7495	59.92	15.5791	0.259998	-1.94343	0.00187672	0.00468747	Down	4.04714	3.16837	5.03745	2.67657	1.11958	2.88758
TRINITY_DN13696_c0_g1_i1_3	9.51865	0	19.0373	Inf	Inf	0.0201385	0.0394223	Up	0	0	0	0.740189	7.86318	2.39837
TRINITY_DN136_c0_g1_i1_2	15.2363	28.9308	1.5419	0.0532961	-4.22983	0.0263882	0.0500247	Down	4.98511	2.97624	0	0	0	0.884161
TRINITY_DN13710_c0_g1_i1_3	21.4076	0	42.8152	Inf	Inf	1.57e-06	6.35e-06	Up	0	0	0	4.90244	5.02061	11.3732
TRINITY_DN13714_c0_g1_i1_2	10.3149	0	20.6299	Inf	Inf	0.0015641	0.00396289	Up	0	0	0	6.44494	1.40182	2.7273
TRINITY_DN13718_c0_g1_i1_4	607.993	102.346	1113.64	10.8811	3.44375	3.77e-73	1.7e-71	Up	3.04369	2.64129	3.66491	69.6303	70.8666	71.8063
TRINITY_DN13725_c0_g1_i1_3	10.159	2.34563	17.9724	7.66205	2.93773	0.0353544	0.0644916	Up	0.545748	0	0	3.39053	1.68477	4.18305
TRINITY_DN13729_c0_g1_i1_2	7.14742	0	14.2948	Inf	Inf	0.00425372	0.00982398	Up	0	0	0	3.3133	1.16967	4.06296
TRINITY_DN13734_c0_g1_i1_3	48.7158	25.9218	71.5098	2.75867	1.46397	0.0166544	0.0332718	Up	3.01598	0.582982	3.75636	10.5819	19.8634	11.5321
TRINITY_DN13739_c0_g1_i1_2	10.9303	1.40738	20.4532	14.5328	3.86124	0.00835066	0.0180129	Up	0.153404	0	0	0.356032	1.71067	2.00118
TRINITY_DN13739_c0_g1_i1_3	21.1555	0	42.3109	Inf	Inf	4.36e-08	2.09e-07	Up	0	0	0	9.72938	4.82166	7.97597
TRINITY_DN13750_c0_g1_i1_3	14.5994	2.34563	26.8531	11.4481	3.51704	0.00285455	0.00685304	Up	0.585334	0	0	4.30551	3.43229	5.80883
TRINITY_DN13753_c0_g1_i1_2	13.6432	0	27.2864	Inf	Inf	0.000511095	0.00142389	Up	0	0	0	9.64819	2.51281	3.92166
TRINITY_DN13772_c0_g1_i1_3	9.82766	0	19.6553	Inf	Inf	0.000468596	0.00131382	Up	0	0	0	2.7506	2.62521	2.6095
TRINITY_DN13793_c0_g1_i1_3	8.23993	0	16.4799	Inf	Inf	0.00362867	0.008514	Up	0	0	0	0.760584	5.81393	3.28073
TRINITY_DN13802_c0_g1_i1_3	13.2733	0	26.5467	Inf	Inf	2.76e-05	9.49e-05	Up	0	0	0	3.74859	7.38932	3.37466
TRINITY_DN13806_c0_g1_i1_3	14.6937	3.92091	25.4666	6.49506	2.69934	0.0135806	0.0278052	Up	0.127123	0.252603	0.152026	1.53786	3.52135	1.39771
TRINITY_DN13807_c0_g1_i1_3	9.14724	0	18.2945	Inf	Inf	0.00153772	0.00390066	Up	0	0	0	0.679915	3.95392	5.24505
TRINITY_DN13807_c0_g2_i1_2	9.14509	0.482781	17.8074	36.8851	5.20497	0.00368654	0.00863454	Up	0	0.0467918	0	0.595686	0.89469	1.3834
TRINITY_DN13809_c0_g1_i1_4	98.0706	5.68414	190.457	33.5068	5.06638	5.04e-24	6.31e-23	Up	0.864447	0.44726	0	31.8489	28.3485	28.363
TRINITY_DN13816_c0_g1_i1_3	36.9719	3.28389	70.66	21.5172	4.42742	5.3e-05	0.000174299	Up	0.779438	0	0	16.2475	13.1021	4.95592
TRINITY_DN13822_c0_g1_i1_2	9.13694	15.9238	2.35003	0.147579	-2.76044	0.044354	0.0786029	Down	0.318013	1.93016	1.41536	0.692257	0.408493	0
TRINITY_DN13823_c0_g1_i1_3	13.7553	0.938254	26.5724	28.3211	4.82381	0.00040572	0.00115165	Up	0.145622	0	0	2.76947	2.11537	2.57999
TRINITY_DN13826_c0_g1_i1_2	15.4524	27.0359	3.86883	0.1431	-2.80491	0.00594702	0.0132912	Down	1.33152	2.11019	1.48078	0.83486	0.353639	0.367069
TRINITY_DN13839_c0_g1_i1_3	15.1757	0	30.3514	Inf	Inf	5.78e-06	2.18e-05	Up	0	0	0	6.64177	6.01163	3.43353
TRINITY_DN1383_c0_g1_i1_3	6.52305	0	13.0461	Inf	Inf	0.0145468	0.0295566	Up	0	0	0	4.26098	3.3939	0
TRINITY_DN13843_c0_g1_i1_3	54.642	14.4834	94.8005	6.54545	2.71049	0.000298947	0.000868824	Up	0	3.96864	0	11.845	24.4174	18.4711
TRINITY_DN13847_c0_g1_i1_3	135.661	249.609	21.7129	0.0869877	-3.52305	1.51e-14	1.18e-13	Down	14.3687	8.5952	13.3102	3.17531	2.14316	1.25916
TRINITY_DN13856_c1_g1_i1_4	548.294	868.456	228.133	0.262688	-1.92858	3.51e-06	1.36e-05	Down	57.9805	35.4976	60.5852	25.316	22.3538	36.6222
TRINITY_DN1385_c0_g1_i1_2	9.14318	0	18.2864	Inf	Inf	0.000853358	0.00228094	Up	0	0	0	3.39192	5.9669	1.21494
TRINITY_DN13861_c0_g1_i1_3	10.3014	0.938254	19.6644	20.9586	4.38947	0.00449789	0.0103268	Up	0.100665	0	0	1.34929	2.31089	1.49588
TRINITY_DN13871_c0_g1_i1_3	11.3336	0	22.6673	Inf	Inf	0.00013588	0.000419352	Up	0	0	0	4.12727	4.11801	3.58612
TRINITY_DN13874_c0_g1_i1_3	14.7568	2.4139	27.0997	11.2265	3.48884	0.00261713	0.0063354	Up	0	0.634301	0	2.27333	7.80398	5.85797
TRINITY_DN13875_c0_g1_i1_3	18.3802	0	36.7604	Inf	Inf	1.16e-06	4.79e-06	Up	3.15e-79	8.31e-83	2.69e-67	5.52356	6.06318	1.94753
TRINITY_DN13879_c0_g1_i1_3	13.283	0	26.5661	Inf	Inf	2.75e-05	9.43e-05	Up	0	0	0	3.16856	7.81132	3.44793
TRINITY_DN13882_c0_g1_i1_4	2255.62	4340.33	170.917	0.0393789	-4.66643	1.01e-222	2.32e-220	Down	201.39	220.048	187.917	16.2172	17.2475	16.3951
TRINITY_DN13893_c0_g1_i1_3	4.64564	0	9.29128	Inf	Inf	0.0331338	0.0609893	Up	0	0	0	1.28031	0.960564	1.27295
TRINITY_DN138_c0_g1_i1_1	599.866	1196.65	3.08379	0.00257703	-8.60008	3.73e-91	2.21e-89	Down	47.1206	55.7636	39.928	0.00739665	2.26e-18	0.743
TRINITY_DN1391_c0_g1_i1_1	326.278	643.258	9.29783	0.0144543	-6.11236	1.39e-14	1.09e-13	Down	51.1118	43.3742	81.4438	0.50199	3.69226	1.08428
TRINITY_DN13924_c0_g1_i1_3	6.19469	0	12.3894	Inf	Inf	0.00933125	0.0198935	Up	0	0	0	1.41447	0.798754	2.82433
TRINITY_DN13931_c0_g1_i1_2	5.16424	0	10.3285	Inf	Inf	0.0215938	0.0419149	Up	0	0	0	1.1584	1.06181	0.520029
TRINITY_DN13941_c0_g1_i3_4	452.939	67.412	838.466	12.4379	3.63667	7.24e-63	2.7e-61	Up	3.64184	2.00644	4.35048	84.754	92.1912	80.2612
TRINITY_DN13952_c0_g1_i3_3	17.687	0	35.374	Inf	Inf	7.42e-07	3.12e-06	Up	0	0	0	5.82516	7.04473	4.43349
TRINITY_DN13963_c0_g1_i1_2	33.6058	52.9227	14.2889	0.269996	-1.88899	0.00385879	0.00900113	Down	2.42465	3.24811	2.23319	0.975632	1.8499	1.57318
TRINITY_DN13966_c0_g2_i1_4	101.898	39.8916	163.903	4.10872	2.03869	0.00152535	0.00387191	Up	3.58397	0.879013	2.97288	16.247	30.8095	16.2726
TRINITY_DN13968_c0_g1_i1_4	329.247	5.7251	652.768	114.019	6.83313	4.32e-91	2.55e-89	Up	0.305576	0.391514	0	55.5592	53.6813	49.7733
TRINITY_DN13973_c0_g1_i1_2	26.5606	48.3981	4.72315	0.0975895	-3.35713	1.98e-05	6.96e-05	Down	5.25298	3.25246	3.65132	1.26327	0.914363	0.378615
TRINITY_DN13982_c0_g1_i1_3	41.8604	60.7606	22.9601	0.377878	-1.40401	0.0162567	0.0325799	Down	4.21248	2.5783	4.45366	2.91921	2.05252	3.90674
TRINITY_DN13983_c0_g1_i1_3	5.57529	0	11.1506	Inf	Inf	0.0373453	0.0676432	Up	0	0	0	0.469526	1.24821	4.05102
TRINITY_DN13999_c0_g1_i3_4	99.4712	30.3837	168.559	5.54768	2.47188	5.9e-10	3.36e-09	Up	0.216076	1.73788	1.27596	12.5031	12.1294	12.6503
TRINITY_DN139_c0_g1_i1_3	22.9706	0	45.9411	Inf	Inf	1e-08	5.13e-08	Up	0	0	0	6.22691	6.9946	9.84483
TRINITY_DN14000_c0_g1_i1_4	906.521	380.71	1432.33	3.76227	1.9116	5.92e-25	7.69e-24	Up	9.89578	9.84321	7.27631	80.4039	63.1976	67.6897
TRINITY_DN14010_c0_g1_i1_4	2584.83	4255.93	913.734	0.214697	-2.21963	2.47e-35	4.56e-34	Down	76.0447	76.4302	89.5039	37.1742	34.6474	36.4923
TRINITY_DN14026_c0_g1_i1_3	100.797	2.86938	198.724	69.2568	6.11388	2.91e-24	3.69e-23	Up	0.0344217	0.0678023	0	5.39151	3.54982	5.70648
TRINITY_DN14026_c0_g2_i1_3	10.3576	0	20.7153	Inf	Inf	0.000302761	0.000879265	Up	0	0	0	2.97891	2.28497	2.34334
TRINITY_DN14036_c0_g2_i2_4	441.21	249.393	633.027	2.53827	1.34385	2.08e-09	1.13e-08	Up	16.4104	10.2887	10.3242	70.1067	69.9541	54.8305
TRINITY_DN14042_c0_g1_i1_2	12.7438	0	25.4875	Inf	Inf	4.27e-05	0.000142707	Up	0	0	0	4.71342	4.20903	4.32291
TRINITY_DN14046_c0_g1_i1_2	65.6156	0.938254	130.293	138.868	7.11757	4.16e-21	4.58e-20	Up	0.146242	0	0	11.7002	11.7091	11.6797
TRINITY_DN14048_c0_g1_i1_3	18.3142	0	36.6285	Inf	Inf	4.43e-07	1.91e-06	Up	0	0	0	6.7339	8.15532	4.14249
TRINITY_DN1404_c0_g1_i1_2	19.0007	0	38.0014	Inf	Inf	4.17e-05	0.000139533	Up	0	0	0	3.44079	9.44271	3.6389
TRINITY_DN14051_c0_g1_i1_3	19.9363	7.67393	32.1986	4.19585	2.06896	0.0230765	0.0444572	Up	0.455304	0.183487	0.117294	2.29853	1.65643	2.2507
TRINITY_DN14051_c0_g1_i3_4	3135.16	4541.28	1729.04	0.380738	-1.39313	1.16e-38	2.37e-37	Down	166.565	157.442	148.189	113.168	121.808	138.874
TRINITY_DN14052_c0_g1_i2_4	955.204	618.356	1292.05	2.08949	1.06315	4.32e-12	2.89e-11	Up	17.1492	18.1904	17.6068	84.1776	65.5187	80.7621
TRINITY_DN14059_c0_g1_i1_2	4.42684	0	8.85367	Inf	Inf	0.03963	0.0712357	Up	0	0	0	1.39812	1.19461	1.22639
TRINITY_DN14065_c0_g1_i1_4	103.194	19.9508	186.437	9.34482	3.22417	9.23e-15	7.32e-14	Up	0.721884	0.380221	0.377845	9.8696	9.48747	9.5193
TRINITY_DN14066_c0_g1_i2_4	414.245	124.902	703.587	5.63311	2.49393	1.09e-32	1.86e-31	Up	5.3574	6.45084	6.69798	67.1088	71.5949	78.9689
TRINITY_DN14068_c0_g1_i1_3	16.6835	0	33.367	Inf	Inf	1.7e-06	6.86e-06	Up	0	0	0	2.68161	3.92608	4.45165
TRINITY_DN1406_c0_g1_i1_2	9.49467	0	18.9893	Inf	Inf	0.000615362	0.00169043	Up	0	0	0	2.87635	5.17684	2.41488
TRINITY_DN14071_c0_g1_i1_2	20.3301	6.08264	34.5775	5.68463	2.50707	0.00485774	0.0110718	Up	0.341141	0	0.748333	3.89664	5.79898	4.24637
TRINITY_DN14071_c0_g1_i1_3	6.14592	0	12.2918	Inf	Inf	0.00965251	0.0205	Up	0	0	0	2.49219	2.85392	1.75169
TRINITY_DN14075_c0_g1_i1_3	12.7699	1.5773	23.9625	15.1921	3.92525	0.00208312	0.00515224	Up	0	0	0.47367	5.48086	3.34621	4.61112
TRINITY_DN14075_c0_g1_i3_4	305.277	91.8263	518.728	5.64901	2.498	3.33e-07	1.45e-06	Up	2.43046	2.31001	0.553149	27.104	15.2103	19.5802
TRINITY_DN14076_c0_g1_i1_2	10.7141	0.965561	20.4627	21.1925	4.40549	0.00338226	0.00799063	Up	0	0.236765	0	4.63481	5.06651	2.58195
TRINITY_DN14076_c0_g1_i1_3	18.7495	0	37.4989	Inf	Inf	3.1e-07	1.36e-06	Up	0	0	0	2.80047	3.19057	1.79589
TRINITY_DN14077_c0_g1_i1_3	11.0991	1.40738	20.7908	14.7727	3.88486	0.00608892	0.0135789	Up	0.332771	0	0	3.45161	1.7878	4.2802
TRINITY_DN14082_c0_g3_i1_4	81.76	27.2215	136.299	5.00702	2.32395	1.05e-07	4.82e-07	Up	0.748851	1.08441	1.12021	10.399	10.4181	9.86069
TRINITY_DN14088_c0_g1_i2_3	12.3113	0	24.6226	Inf	Inf	0.000111861	0.000350144	Up	0	0	0	6.40578	1.38994	5.46101
TRINITY_DN14099_c0_g1_i1_3	72.469	15.9503	128.988	8.08684	3.01558	2.63e-06	1.03e-05	Up	3.96598	0	0	17.2002	18.766	28.4991
TRINITY_DN1409_c0_g1_i1_2	5.84648	0	11.693	Inf	Inf	0.0123837	0.0256223	Up	0	0	0	0.696627	2.96216	1.57439
TRINITY_DN14102_c0_g1_i1_3	34.1997	4.7319	63.6675	13.455	3.75007	7.84e-05	0.000251441	Up	0	0	1.12289	6.48619	9.29834	16.3814
TRINITY_DN14106_c0_g1_i1_3	181.498	303.285	59.7111	0.196881	-2.34461	1.43e-15	1.19e-14	Down	6.87891	6.06872	6.47622	2.57399	2.35596	3.06073
TRINITY_DN14111_c0_g1_i1_2	13.258	0	26.5159	Inf	Inf	2.83e-05	9.72e-05	Up	0	0	0	2.0661	4.04236	6.09016
TRINITY_DN14119_c0_g1_i1_3	6.03708	0	12.0742	Inf	Inf	0.0105545	0.022217	Up	0	0	0	2.91351	1.88361	1.94988
TRINITY_DN14120_c0_g1_i1_2	46.105	88.1172	4.09278	0.046447	-4.42827	9.83e-09	5.02e-08	Down	8.28801	4.11461	9.17338	1.36531	0	0.733627
TRINITY_DN14121_c0_g1_i2_4	280.887	118.46	443.315	3.74232	1.90393	6.33e-15	5.09e-14	Up	5.51792	4.1865	2.0996	32.3875	27.7869	30.9707
TRINITY_DN14122_c0_g2_i2_4	28.4124	1.44834	55.3764	38.2343	5.2568	3.74e-08	1.81e-07	Up	7.49e-30	0.274792	3.29e-10	8.74454	8.0351	5.37729
TRINITY_DN14133_c0_g1_i1_3	8.30848	0	16.617	Inf	Inf	0.00163191	0.00411991	Up	0	4.26e-28	6.76e-28	2.83781	4.36031	2.47977
TRINITY_DN14146_c0_g2_i1_2	6.28082	0	12.5616	Inf	Inf	0.00866928	0.0186296	Up	0	0	0	1.20002	0.638429	1.5305
TRINITY_DN14147_c0_g1_i1_3	18.9589	2.62883	35.289	13.4238	3.74673	0.00881872	0.018897	Up	0	0	0.590241	2.73859	3.37586	9.4898
TRINITY_DN14149_c0_g1_i1_3	10.7166	2.3866	19.0465	7.98063	2.9965	0.0262141	0.0497222	Up	0.0896671	0.180467	0	1.19916	1.6261	1.6598
TRINITY_DN14168_c0_g1_i1_3	9.40921	1.5773	17.2411	10.9308	3.45033	0.0176663	0.0350885	Up	0	0	0.288326	2.51106	2.87215	1.54997
TRINITY_DN14170_c0_g1_i1_2	22.33	34.2817	10.3783	0.302737	-1.72386	0.0318115	0.0588681	Down	2.05469	3.03326	1.87955	1.44118	1.31142	1.54724
TRINITY_DN14173_c0_g1_i1_3	24.5318	4.69127	44.3724	9.4585	3.24161	0.000206351	0.00061714	Up	1.312	0	0	5.62585	11.0434	8.7521
TRINITY_DN14175_c0_g1_i1_2	5.98575	0	11.9715	Inf	Inf	0.0192649	0.0379167	Up	0	0	0	4.10196	2.82802	0
TRINITY_DN14175_c0_g1_i2_4	330.452	170.019	490.885	2.88723	1.52969	3.28e-12	2.21e-11	Up	4.49687	7.26036	7.52618	36.7811	35.1925	44.1463
TRINITY_DN14178_c0_g1_i1_4	1905.34	2796.77	1013.91	0.362528	-1.46384	2.93e-34	5.25e-33	Down	135.88	147.549	138.781	113.794	92.8935	112.098
TRINITY_DN14179_c0_g1_i1_2	13.8494	0	27.6987	Inf	Inf	0.000122205	0.000379985	Up	3.1e-70	0.00939638	0	5.27218	1.07172	5.59666
TRINITY_DN14183_c0_g1_i1_3	24.3321	7.0369	41.6272	5.91556	2.56451	0.0026045	0.00630756	Up	1.60273	0	0	5.92302	9.44184	4.54613
TRINITY_DN14184_c0_g1_i1_3	8.0613	0	16.1226	Inf	Inf	0.00199155	0.00494417	Up	0	0	0	4.37678	1.44452	1.88662
TRINITY_DN14185_c0_g2_i2_4	290.004	187.981	392.026	2.08545	1.06036	6.33e-06	2.38e-05	Up	7.23161	4.2423	4.06707	20.8738	24.3744	21.9526
TRINITY_DN14193_c0_g1_i1_4	1002.3	235.568	1769.03	7.50962	2.90874	7.66e-80	3.9e-78	Up	7.69895	8.45939	6.4483	110.273	113.803	129.052
TRINITY_DN14200_c0_g1_i1_3	4.76586	0	9.53172	Inf	Inf	0.0300681	0.0560508	Up	0	0	0	1.4181	1.11309	1.97373
TRINITY_DN14201_c0_g1_i1_3	9.26578	0	18.5316	Inf	Inf	0.000741471	0.00200279	Up	0	0	0	2.74178	5.08076	1.73843
TRINITY_DN14203_c0_g1_i1_2	26.0962	39.9184	12.2739	0.307475	-1.70146	0.0229802	0.0443069	Down	1.31646	3.31209	2.04116	2.30958	0.638313	1.30185
TRINITY_DN14204_c0_g1_i1_3	58.5659	102.834	14.2974	0.139033	-2.8465	5.52e-08	2.62e-07	Down	3.62658	5.63375	6.64781	1.1601	1.62039	1.85641
TRINITY_DN14210_c0_g1_i1_3	8.9477	0	17.8954	Inf	Inf	0.00978644	0.0207442	Up	0	0	0	1.66728	1.79576	7.18212
TRINITY_DN14218_c0_g1_i1_3	6.45286	0	12.9057	Inf	Inf	0.00748408	0.0163433	Up	0	0	0	2.85417	3.37059	1.07625
TRINITY_DN14220_c0_g1_i1_3	14.4575	3.28389	25.6312	7.80512	2.96442	0.00946868	0.0201579	Up	0.784321	0	0	4.60084	4.51634	2.59113
TRINITY_DN14230_c0_g1_i1_4	765.835	422.783	1108.89	2.62283	1.39113	9.63e-19	9.48e-18	Up	14.7406	15.3763	16.2164	84.9093	83.6213	84.5334
TRINITY_DN14232_c0_g1_i1_2	5.82416	0	11.6483	Inf	Inf	0.0199497	0.0391003	Up	0	0	0	3.66013	0	2.52396
TRINITY_DN14233_c0_g2_i1_4	130.976	35.3819	226.571	6.40357	2.67888	3.91e-14	2.99e-13	Up	1.0554	0.690497	1.6151	12.6968	17.4195	14.6121
TRINITY_DN14242_c0_g1_i1_2	4.54487	0	9.08974	Inf	Inf	0.0360195	0.0655483	Up	0	0	0	2.61892	0	2.70671
TRINITY_DN1424_c0_g1_i1_3	124.563	239.879	9.24728	0.0385498	-4.69713	7.27e-18	6.85e-17	Down	20.1379	15.7198	26.0713	2.0739	2.09115	0.882574
TRINITY_DN14256_c0_g1_i1_3	19.1614	0.965561	37.3572	38.6896	5.27388	8.22e-06	3.04e-05	Up	2.16e-91	0.121975	1e-76	3.5008	1.99937	2.97653
TRINITY_DN14259_c0_g1_i1_2	6.13087	0	12.2617	Inf	Inf	0.0247683	0.0472982	Up	0	0	0	1.319	3.7691	0.358531
TRINITY_DN14260_c0_g1_i1_4	1500.57	195.164	2805.98	14.3775	3.84575	5.83e-158	7.58e-156	Up	13.466	13.2328	7.93501	337.689	335.714	358.446
TRINITY_DN14261_c0_g2_i1_4	464.954	306.277	623.632	2.03617	1.02586	4.6e-08	2.2e-07	Up	7.21567	5.71783	8.19496	30.8627	32.3695	26.4567
TRINITY_DN14262_c0_g1_i1_4	467.629	20.0447	915.214	45.6587	5.51282	2.67e-104	1.91e-102	Up	1.15291	1.70957	0	93.1167	81.8093	100.385
TRINITY_DN14265_c0_g1_i1_2	13.08	2.34563	23.8144	10.1527	3.34379	0.0069392	0.0152748	Up	0.476967	0	0	3.19001	2.58479	4.03725
TRINITY_DN14265_c0_g2_i1_2	7.8441	0	15.6882	Inf	Inf	0.00684701	0.0150916	Up	0	0	0	2.3252	4.60116	0.490799
TRINITY_DN14266_c0_g1_i1_3	52.6991	33.3825	72.0157	2.15729	1.10922	0.030074	0.0560562	Up	1.38796	0.306389	1.76228	5.50138	6.17442	3.85951
TRINITY_DN14269_c0_g1_i1_3	26.2445	0	52.4891	Inf	Inf	6.81e-10	3.87e-09	Up	0	0	0	12.7951	8.6346	5.84813
TRINITY_DN14274_c0_g1_i1_3	53.1002	76.6428	29.5576	0.385654	-1.37462	0.0442556	0.0784506	Down	4.79583	3.6332	1.43132	3.70179	1.42266	2.75284
TRINITY_DN14277_c0_g1_i1_4	896.288	1243.82	548.751	0.441181	-1.18056	3.84e-11	2.39e-10	Down	31.0402	33.0547	37.7604	34.4062	33.4739	25.7877
TRINITY_DN14279_c0_g1_i1_2	18.0075	0	36.015	Inf	Inf	5.7e-07	2.43e-06	Up	0	0	0	6.75772	5.64633	4.86136
TRINITY_DN14281_c0_g1_i1_2	11.6774	2.34563	21.0091	8.9567	3.16297	0.0244095	0.0466867	Up	0.595802	0	0	5.93152	5.16326	0.917586
TRINITY_DN14285_c0_g1_i1_4	281.041	102.736	459.346	4.47113	2.16064	1.24e-18	1.21e-17	Up	3.38913	3.83294	2.10565	33.3518	27.3581	25.7977
TRINITY_DN14286_c0_g1_i1_3	21.2003	5.1604	37.2403	7.21655	2.85131	0.00197038	0.00489859	Up	0.626251	0	0	4.36533	2.72816	2.23654
TRINITY_DN14288_c0_g1_i1_2	562.685	967.771	157.599	0.162848	-2.6184	8.76e-20	9.13e-19	Down	90.9772	101.641	69.324	31.838	29.2138	27.4588
TRINITY_DN14288_c0_g2_i1_3	5.67735	0	11.3547	Inf	Inf	0.014121	0.0287849	Up	0	0	0	3.19248	1.72294	0.531446
TRINITY_DN14293_c0_g1_i1_2	6.03633	0	12.0727	Inf	Inf	0.01056	0.0222269	Up	0	0	0	1.63019	2.39235	1.12185
TRINITY_DN14294_c0_g1_i1_4	367.329	25.6759	708.982	27.6127	4.78726	4.77e-74	2.19e-72	Up	0.796476	0.555289	0.335097	30.7372	35.462	30.0899
TRINITY_DN14294_c1_g1_i1_4	2176.06	996.944	3355.18	3.36546	1.7508	1.26e-50	3.52e-49	Up	19.1279	21.1371	15.5734	127.202	127.345	136.125
TRINITY_DN14299_c0_g1_i1_4	2537.77	352.068	4723.48	13.4164	3.74592	9.6e-201	1.9e-198	Up	12.4807	11.8111	7.49644	298.851	283.485	301.414
TRINITY_DN14309_c0_g1_i1_4	766.937	354.148	1179.73	3.33117	1.73603	7.49e-06	2.78e-05	Up	13.6153	17.8713	11.2859	119.637	107.498	68.9267
TRINITY_DN1430_c0_g1_i1_1	172.301	341.339	3.2619	0.00955619	-6.70935	6.97e-62	2.54e-60	Down	22.7253	19.3875	23.2617	0.233118	0.338971	0.721788
TRINITY_DN14320_c0_g1_i1_2	5.05924	0	10.1185	Inf	Inf	0.0235462	0.0452527	Up	0	0	0	2.35475	1.19857	1.25222
TRINITY_DN14320_c0_g1_i1_3	14.8462	0	29.6925	Inf	Inf	7.67e-06	2.85e-05	Up	0	0	0	4.47068	2.8773	6.46469
TRINITY_DN14320_c0_g1_i3_4	286.999	81.9354	492.063	6.0055	2.58628	2.09e-22	2.43e-21	Up	2.70347	3.05723	1.29292	27.653	25.8606	33.9604
TRINITY_DN14323_c0_g1_i1_2	14.5405	0	29.0809	Inf	Inf	0.0205158	0.0400789	Up	0	0	0	2.67033	12.2872	1.38212
TRINITY_DN1432_c0_g1_i1_3	7.34897	0	14.6979	Inf	Inf	0.00359746	0.00844931	Up	0	0	0	1.3111	2.67716	1.53904
TRINITY_DN14330_c0_g1_i1_3	82.656	148.801	16.5107	0.110958	-3.17191	7.38e-13	5.2e-12	Down	9.65119	10.8981	10.8892	1.37532	2.21653	3.59151
TRINITY_DN14334_c0_g1_i1_2	30.5658	12.0206	49.1109	4.08554	2.03053	0.0131821	0.0270848	Up	0.708382	0.670236	1.48307	4.48031	12.8893	7.28586
TRINITY_DN14340_c0_g1_i1_4	41.6848	73.4982	9.87145	0.134309	-2.89638	2.85e-06	1.12e-05	Down	2.40332	3.01918	4.01027	1.36782	0.919452	0.376469
TRINITY_DN14340_c0_g1_i2_2	11.5874	0.469127	22.7057	48.4	5.59693	0.000592898	0.001634	Up	0.077869	0	0	1.73237	1.99709	2.01615
TRINITY_DN14341_c0_g2_i1_4	366.104	545.085	187.124	0.343294	-1.54248	2.62e-13	1.9e-12	Down	28.103	26.1564	27.9169	18.8733	23.7828	16.0275
TRINITY_DN14344_c0_g1_i1_3	7.48277	0	14.9655	Inf	Inf	0.00323358	0.00767512	Up	0	0	0	1.35163	0.954209	2.12379
TRINITY_DN14347_c0_g1_i1_3	6.39112	0	12.7822	Inf	Inf	0.00792028	0.0171929	Up	0	0	0	1.22528	1.4631	1.96645
TRINITY_DN14348_c0_g1_i1_3	7.41292	0	14.8258	Inf	Inf	0.00339384	0.00801534	Up	0	0	0	2.70345	3.24706	0.802189
TRINITY_DN1434_c0_g1_i1_3	87.5531	161.216	13.8898	0.0861563	-3.5369	8.8e-16	7.4e-15	Down	7.03929	9.16782	9.83435	0.641859	2.09349	1.92375
TRINITY_DN14352_c0_g1_i1_3	10.3639	2.81476	17.913	6.36394	2.66992	0.049736	0.086833	Up	0.536597	0	0	2.96979	1.76986	2.34424
TRINITY_DN14359_c0_g1_i1_4	618.684	45.4074	1191.96	26.2504	4.71427	2.01e-95	1.27e-93	Up	1.33293	1.66911	1.0033	68.1564	67.8964	81.3286
TRINITY_DN1435_c0_g1_i1_3	14.9008	0	29.8016	Inf	Inf	0.000346574	0.000996545	Up	0	0	0	6.5808	6.16822	0.939473
TRINITY_DN14363_c0_g1_i1_3	37.1101	0	74.2202	Inf	Inf	1.03e-13	7.67e-13	Up	0	0	0	13.7264	15.0569	10.8276
TRINITY_DN14364_c0_g1_i1_2	7.30738	0	14.6148	Inf	Inf	0.00370267	0.00866868	Up	0	0	0	3.80741	2.66872	1.47879
TRINITY_DN14366_c0_g1_i1_2	14.1564	1.93315	26.3796	13.6459	3.7704	0.00187146	0.00467664	Up	0.191093	0	0.0892932	3.17804	1.71511	3.22871
TRINITY_DN14376_c0_g1_i1_3	25.5555	2.81476	48.2962	17.1582	4.10082	6.76e-06	2.53e-05	Up	0.423781	0	0	4.76445	6.28905	3.32499
TRINITY_DN14378_c0_g1_i1_4	134.828	6.19423	263.461	42.5333	5.41052	3.31e-34	5.92e-33	Up	0.292139	0.348928	0	17.0938	19.7363	20.6793
TRINITY_DN14392_c0_g1_i1_2	39.6349	3.80763	75.4622	19.8187	4.30879	4.77e-09	2.51e-08	Up	0.606724	0.534443	0	10.9937	20.4325	13.8899
TRINITY_DN14399_c0_g1_i1_3	11.5197	0.965561	22.0739	22.8612	4.51483	0.00195341	0.00486095	Up	0	0.187996	0	2.01778	2.90926	2.7668
TRINITY_DN1439_c0_g1_i1_3	27.4507	41.711	13.1905	0.316236	-1.66093	0.0214577	0.0416883	Down	2.37072	4.04586	2.53357	1.37559	2.78958	1.78637
TRINITY_DN14402_c0_g1_i1_3	13.0161	3.28389	22.7483	6.92724	2.79228	0.0202102	0.0395442	Up	0.687817	0	0	3.58553	1.94623	4.86928
TRINITY_DN14405_c0_g1_i3_4	660.237	1005.02	315.451	0.313875	-1.67174	8.89e-17	7.91e-16	Down	56.9728	71.7778	56.375	42.8079	36.5833	41.5302
TRINITY_DN14407_c0_g1_i1_3	6.06603	0	12.1321	Inf	Inf	0.0103444	0.0218183	Up	0	0	0	1.23492	1.77051	1.99872
TRINITY_DN14408_c0_g1_i1_4	155.547	17.9706	293.124	16.3113	4.0278	1.82e-28	2.69e-27	Up	0.667018	1.17069	0.400044	22.5587	24.8238	27.3992
TRINITY_DN14410_c0_g1_i1_3	8.60387	0	17.2077	Inf	Inf	0.00127528	0.00328923	Up	0	0	0	3.06967	4.18101	1.15432
TRINITY_DN14410_c0_g1_i2_4	123.936	28.0979	219.774	7.82174	2.96749	2.5e-15	2.05e-14	Up	2.64918	0.512872	1.09693	21.7109	26.5815	19.3059
TRINITY_DN14415_c0_g1_i1_3	26.9701	42.0593	11.881	0.282482	-1.82377	0.0124109	0.0256722	Down	3.74911	2.67206	2.61088	1.68593	1.92872	1.70459
TRINITY_DN14417_c0_g1_i1_3	5.56888	0	11.1378	Inf	Inf	0.041347	0.073929	Up	0	0	0	3.92537	0.501946	1.01068
TRINITY_DN14420_c0_g1_i1_3	6.94617	0	13.8923	Inf	Inf	0.0280132	0.0526805	Up	0	0	0	0	5.30544	2.65865
TRINITY_DN14426_c0_g1_i2_4	981.65	1323.86	639.444	0.483016	-1.04986	0.00230065	0.0056373	Down	53.7484	78.0497	90.4284	68.6862	72.9725	82.5433
TRINITY_DN14427_c0_g1_i1_3	38.4293	66.8962	9.96232	0.148922	-2.74737	1.43e-05	5.12e-05	Down	5.74443	4.48852	5.45579	0.630183	2.73852	1.51413
TRINITY_DN1442_c0_g1_i1_3	10.6073	2.4139	18.8007	7.78849	2.96134	0.0278158	0.052365	Up	0	0.578704	0	4.09089	2.11435	3.85544
TRINITY_DN14432_c0_g1_i1_4	681.538	439.778	923.298	2.09946	1.07002	4.38e-10	2.52e-09	Up	31.6727	30.3571	24.2591	121.227	111.785	143.067
TRINITY_DN14433_c0_g1_i1_3	17.5175	0	35.035	Inf	Inf	8.57e-07	3.58e-06	Up	0	0	0	5.97842	3.50954	6.32055
TRINITY_DN14451_c0_g1_i1_4	600.467	135.102	1065.83	7.8891	2.97986	5.32e-58	1.76e-56	Up	4.81716	3.49546	4.97568	68.9521	77.5423	71.7129
TRINITY_DN14454_c0_g1_i1_3	8.90847	0	17.8169	Inf	Inf	0.00100446	0.00264978	Up	0	0	0	2.1904	3.0225	5.45405
TRINITY_DN14454_c0_g2_i1_3	16.1209	1.44834	30.7934	21.2612	4.41015	0.000222651	0.00066202	Up	0	0.330744	0	3.76975	4.31385	6.69123
TRINITY_DN14455_c0_g1_i1_3	38.3533	15.5021	61.2045	3.94814	1.98117	0.00189083	0.00471975	Up	0.503122	0.365996	0.227382	3.27095	3.8261	2.07182
TRINITY_DN14457_c0_g1_i1_3	27.1502	2.85572	51.4446	18.0146	4.17109	2.45e-06	9.68e-06	Up	0.144641	0.144931	0	4.33478	2.71805	4.32247
TRINITY_DN14457_c0_g1_i2_4	447.34	248.801	645.878	2.59596	1.37627	1.51e-12	1.04e-11	Up	6.1099	4.65942	5.15821	26.2671	27.1102	32.6103
TRINITY_DN14462_c0_g1_i1_2	25.775	0	51.55	Inf	Inf	1.01e-09	5.63e-09	Up	0	0	0	4.8008	7.85912	3.73708
TRINITY_DN14463_c0_g1_i1_3	34.5964	7.24171	61.9512	8.55477	3.09673	0.000261387	0.00076742	Up	0	1.95528	0	16.7664	9.5233	7.68445
TRINITY_DN14477_c0_g1_i1_3	4.18419	0	8.36838	Inf	Inf	0.0481921	0.0844803	Up	0	0	0	1.2457	2.15757	0.105539
TRINITY_DN1447_c0_g2_i1_3	13.7757	0	27.5514	Inf	Inf	0.000933913	0.00248151	Up	0	0	0	5.93346	0.897632	8.42741
TRINITY_DN14482_c0_g1_i1_2	11.1995	0	22.399	Inf	Inf	0.000151175	0.000462733	Up	0	0	0	4.7246	1.54363	2.80023
TRINITY_DN14485_c0_g1_i1_2	6.60536	0	13.2107	Inf	Inf	0.00664002	0.014687	Up	0	0	0	2.21635	0.61805	2.57521
TRINITY_DN14497_c0_g1_i1_2	16.0089	5.42792	26.59	4.89874	2.29241	0.0241498	0.0462518	Up	0.235629	0.226436	0.261732	2.4221	2.48198	2.57822
TRINITY_DN14497_c0_g1_i4_3	494.84	745.858	243.822	0.326901	-1.61307	4.51e-18	4.3e-17	Down	11.8164	11.3832	10.5304	7.76001	7.99306	7.1761
TRINITY_DN14499_c0_g1_i1_3	7.20201	0	14.404	Inf	Inf	0.00403911	0.00937335	Up	0	0	0	2.92272	1.84182	1.17391
TRINITY_DN14500_c0_g1_i1_3	17.1281	0	34.2562	Inf	Inf	1.19e-06	4.88e-06	Up	0	0	0	2.85721	2.70658	4.66347
TRINITY_DN14506_c0_g1_i1_2	17.6372	5.24232	30.0321	5.72879	2.51823	0.023546	0.0452527	Up	0.735949	0.753019	0	8.73587	6.9209	1.78495
TRINITY_DN14512_c0_g1_i1_3	61.4264	105.344	17.5087	0.166204	-2.58897	3.8e-07	1.65e-06	Down	5.06443	9.45611	8.23223	2.05407	3.46163	2.40874
TRINITY_DN14516_c0_g2_i3_4	98.2771	26.127	170.427	6.52304	2.70554	3.87e-11	2.42e-10	Up	0.743917	1.1497	0.965799	13.8111	11.9646	12.8651
TRINITY_DN1451_c0_g1_i1_3	8.06805	0	16.1361	Inf	Inf	0.00198226	0.0049244	Up	0	0	0	3.27281	4.5812	1.32503
TRINITY_DN14525_c0_g1_i1_3	14.6034	0	29.2069	Inf	Inf	9.33e-06	3.42e-05	Up	0	0	0	4.28717	2.85419	4.91129
TRINITY_DN14527_c0_g1_i1_3	10.3683	0	20.7365	Inf	Inf	0.000300553	0.000873173	Up	0	0	0	2.12115	1.94477	2.00504
TRINITY_DN14531_c0_g1_i1_3	28.2817	41.4162	15.1473	0.365735	-1.45113	0.038124	0.0689015	Down	2.94252	3.2278	1.90553	2.27789	1.27889	2.57545
TRINITY_DN14532_c0_g1_i1_4	246.605	5.32829	487.883	91.5646	6.51672	1.46e-68	6.1e-67	Up	0.206207	0.176955	0.10511	32.5152	35.3375	28.2536
TRINITY_DN14539_c0_g1_i1_4	1232.08	799.37	1664.78	2.08262	1.0584	2.2e-07	9.83e-07	Up	48.5633	38.2957	40.167	165.18	168.006	216.649
TRINITY_DN14539_c0_g2_i1_3	13.8513	2.85572	24.8469	8.70073	3.12114	0.00790905	0.0171699	Up	0.227905	0.22706	0	3.09361	2.89899	3.05324
TRINITY_DN1453_c0_g1_i1_3	7.56632	0.938254	14.1944	15.1285	3.9192	0.0277768	0.052297	Up	0.172554	0	0	2.76744	1.96782	1.16109
TRINITY_DN14540_c0_g1_i1_2	21.6444	37.8934	5.39534	0.142382	-2.81216	0.00111622	0.00291647	Down	2.03689	2.55622	4.00054	1.23445	0.375394	0.957035
TRINITY_DN14546_c0_g1_i2_3	9.91324	0	19.8265	Inf	Inf	0.000435479	0.00122819	Up	0	0	0	2.75223	2.10738	1.76326
TRINITY_DN14547_c0_g1_i1_2	21.4547	0	42.9093	Inf	Inf	3.41e-08	1.65e-07	Up	0	0	0	4.61856	3.99613	3.19721
TRINITY_DN14564_c0_g1_i1_2	8.39504	0.951908	15.8382	16.6384	4.05644	0.0162887	0.0326371	Up	0.129783	0.125096	0	1.72572	1.7811	3.17535
TRINITY_DN14564_c0_g1_i1_3	5.61411	0	11.2282	Inf	Inf	0.0149572	0.0302726	Up	0	0	0	0.927716	2.27561	1.00083
TRINITY_DN14573_c0_g1_i1_2	11.5601	19.8689	3.25128	0.163637	-2.61143	0.043384	0.0771238	Down	2.90925	0.505021	1.19366	0.503272	0.340449	0.745046
TRINITY_DN14575_c0_g1_i1_3	17.074	27.8589	6.28923	0.225753	-2.14718	0.0214014	0.0415906	Down	1.23914	2.22671	1.10969	0.413491	0.778879	0.865343
TRINITY_DN14581_c0_g1_i1_3	32.387	14.0944	50.6797	3.59574	1.84629	0.0311182	0.0577095	Up	0.501146	0.73888	1.51669	3.47143	6.40243	11.0699
TRINITY_DN14582_c0_g1_i1_3	11.1428	1.87651	20.4092	10.8761	3.44309	0.0115997	0.0241754	Up	0.584399	0	0	4.90834	6.07337	1.3245
TRINITY_DN14589_c0_g1_i1_3	8.29438	0	16.5888	Inf	Inf	0.0016479	0.00415821	Up	0	0	0	3.65369	3.29234	2.1772
TRINITY_DN14593_c0_g1_i1_2	25.103	0	50.2061	Inf	Inf	1.74e-09	9.51e-09	Up	0	0	0	6.69909	6.63927	4.13851
TRINITY_DN14594_c0_g1_i1_3	16.717	0	33.434	Inf	Inf	0.000190091	0.000572501	Up	0	0	0	4.10292	10.6283	3.31
TRINITY_DN14594_c0_g1_i1_4	44.0714	4.29041	83.8523	19.5441	4.28866	6.88e-10	3.9e-09	Up	0.135508	0.18261	0	4.85343	5.14431	3.23591
TRINITY_DN1459_c0_g1_i1_2	8.51318	0	17.0264	Inf	Inf	0.0013771	0.00352788	Up	0	0	0	2.99253	2.55823	1.96463
TRINITY_DN14600_c0_g1_i1_4	367.144	510.295	223.993	0.438949	-1.18788	1.2e-08	6.08e-08	Down	20.5592	20.1973	19.2242	17.6658	20.0544	16.9975
TRINITY_DN14606_c0_g1_i1_3	31.9936	7.61526	56.3719	7.40248	2.88801	0.00018319	0.00055306	Up	0.980088	0.997663	0	14.4528	7.92343	6.91895
TRINITY_DN14607_c0_g1_i1_3	27.0062	0	54.0125	Inf	Inf	3.65e-06	1.41e-05	Up	0	0	0	4.90072	13.4613	5.98582
TRINITY_DN14615_c0_g1_i1_3	13.169	1.44834	24.8897	17.185	4.10308	0.00159619	0.00403635	Up	0	0.335523	0	3.22681	5.75851	4.68149
TRINITY_DN14615_c0_g2_i1_3	11.1972	2.35929	20.035	8.49198	3.0861	0.0199781	0.0391492	Up	0.265718	0.0887996	0	2.37608	1.39516	1.44524
TRINITY_DN14620_c0_g1_i1_3	43.1054	13.7992	72.4116	5.24752	2.39163	5.7e-05	0.000186777	Up	0.537916	0	1.70496	6.35229	7.30363	10.7517
TRINITY_DN14623_c0_g1_i1_2	44.2752	86.7931	1.7574	0.0202482	-5.62606	2.34e-05	8.12e-05	Down	1.32283	0.817031	2.60209	0	0.0326816	0.168058
TRINITY_DN1463_c0_g1_i1_1	275.028	454.046	96.0093	0.211453	-2.24159	2.92e-20	3.1e-19	Down	31.1847	41.2722	34.3346	13.4097	17.6861	15.8231
TRINITY_DN14646_c0_g1_i1_4	615.25	410.021	820.48	2.00107	1.00077	2.77e-09	1.49e-08	Up	13.7614	15.101	16.3424	69.2883	61.0546	58.1589
TRINITY_DN14656_c0_g1_i1_3	17.8329	1.93112	33.7347	17.4689	4.12672	0.00017785	0.000538307	Up	0	0.441696	0	5.56264	3.61611	5.87753
TRINITY_DN14664_c0_g1_i2_4	658.976	152.718	1165.23	7.62999	2.93168	4.45e-60	1.56e-58	Up	3.69151	2.92751	2.37703	48.5318	48.4745	45.3344
TRINITY_DN14666_c0_g1_i1_2	69.0435	121.832	16.2545	0.133417	-2.90598	1.02e-09	5.72e-09	Down	12.2667	8.0199	10.4994	2.67097	1.86569	3.92262
TRINITY_DN14670_c0_g1_i3_4	315.526	111.171	519.881	4.67639	2.2254	2.12e-10	1.25e-09	Up	1.76278	5.33468	9.63655	62.6698	57.5469	44.0159
TRINITY_DN14674_c0_g1_i1_2	22.3107	7.5743	37.0472	4.89117	2.29018	0.00860801	0.0185122	Up	1.01907	0.507414	0	5.27397	2.92621	7.01413
TRINITY_DN14674_c0_g1_i1_3	29.3841	48.8612	9.907	0.202758	-2.30217	0.00118571	0.00308206	Down	2.41014	2.60324	1.78818	1.22539	0.91763	0.701865
TRINITY_DN14675_c0_g1_i1_2	59.6731	38.8694	80.4768	2.07044	1.04994	0.0321594	0.0594272	Up	3.64894	0.693823	2.88141	8.36653	11.9142	10.8
TRINITY_DN14675_c0_g1_i2_3	19.1285	7.17344	31.0837	4.33316	2.11542	0.0235405	0.0452463	Up	0.411859	0.79347	0	3.49853	4.50661	3.07116
TRINITY_DN14681_c0_g1_i1_3	5.21996	0	10.4399	Inf	Inf	0.0207721	0.0405272	Up	0	0	0	0.904081	1.80276	3.10124
TRINITY_DN14685_c0_g1_i1_2	25.7115	0	51.423	Inf	Inf	8.77e-08	4.08e-07	Up	0	0	0	8.02241	5.0522	13.3137
TRINITY_DN14701_c0_g2_i1_4	622.042	18.1292	1225.95	67.6231	6.07944	2.33e-143	2.63e-141	Up	0.741589	0.688576	0.0364671	76.0136	64.7205	64.3894
TRINITY_DN14705_c0_g1_i1_3	6.11752	0	12.235	Inf	Inf	0.00984516	0.0208615	Up	0	0	0	3.60321	2.77166	0.925238
TRINITY_DN14706_c0_g1_i1_3	120.889	205.416	36.3627	0.17702	-2.49802	0.00316652	0.00753133	Down	12.6097	12.9403	27.4868	3.36103	10.1571	6.01745
TRINITY_DN14707_c0_g1_i1_2	35.7769	21.0819	50.4718	2.39408	1.25947	0.0428853	0.0763466	Up	0.200583	0.943864	1.14958	4.59138	3.55391	3.364
TRINITY_DN14710_c0_g1_i1_2	8.39384	1.44834	15.3393	10.591	3.40476	0.0325894	0.0601221	Up	0	0.128639	0	0.956131	1.33519	0.981531
TRINITY_DN14719_c0_g1_i1_3	48.916	29.8728	67.9593	2.27496	1.18584	0.0342998	0.0628122	Up	2.9262	0.875027	0.912499	7.29253	5.95122	9.02021
TRINITY_DN14722_c0_g1_i1_2	24.2524	40.7463	7.75852	0.19041	-2.39282	0.0452493	0.0800114	Down	4.34518	0.881249	1.8562	0.649074	1.79812	0.3978
TRINITY_DN14726_c0_g1_i1_3	40.046	58.271	21.821	0.374474	-1.41706	0.0151086	0.0305313	Down	4.52722	3.42132	2.2491	2.35368	3.16486	2.42889
TRINITY_DN14726_c0_g1_i2_4	504.384	20.0037	988.763	49.429	5.62729	3.96e-113	3.18e-111	Up	1.45195	1.5434	0	109.722	98.2267	97.5694
TRINITY_DN14733_c0_g1_i1_3	9.50716	0	19.0143	Inf	Inf	0.000610082	0.00167755	Up	0	0	0	3.07587	1.89157	2.89923
TRINITY_DN14737_c0_g1_i1_4	1056.84	552.7	1560.98	2.82429	1.49789	7.03e-20	7.35e-19	Up	10.6096	9.85783	10.3006	64.7638	64.3366	51.8527
TRINITY_DN14738_c0_g1_i1_3	37.8102	64.6198	11.0007	0.170237	-2.55439	0.00132836	0.00341523	Down	6.31111	5.46491	1.99357	1.99649	1.4014	1.49483
TRINITY_DN14739_c0_g1_i1_2	6.40502	0	12.81	Inf	Inf	0.0284847	0.053444	Up	0	0	0	0	4.76962	2.53284
TRINITY_DN1473_c0_g1_i1_2	99.2664	190.119	8.41422	0.0442577	-4.49793	1.04e-24	1.34e-23	Down	7.88142	5.88591	6.21666	0.630257	0.745851	0.474435
TRINITY_DN1473_c0_g1_i1_3	6.80547	0	13.6109	Inf	Inf	0.0056214	0.0126302	Up	0	0	0	2.98308	0.976423	2.6
TRINITY_DN14741_c0_g1_i1_3	10.8229	0.938254	20.7076	22.0703	4.46404	0.00313913	0.00747283	Up	0.150968	0	0	2.95061	2.24767	2.21273
TRINITY_DN14753_c0_g1_i1_2	13.9742	2.89668	25.0517	8.64842	3.11244	0.00740449	0.0161835	Up	0	0.649463	0	4.07644	3.64675	3.69539
TRINITY_DN14753_c0_g1_i1_4	271.422	135.431	407.414	3.00829	1.58894	2.38e-11	1.51e-10	Up	6.76218	9.6538	15.3246	63.9163	73.5928	62.454
TRINITY_DN14754_c0_g1_i1_2	10.6793	0.965561	20.3931	21.1205	4.40057	0.00349819	0.00824044	Up	0	0.140069	0	1.50557	2.08996	2.98566
TRINITY_DN14755_c0_g1_i1_2	7.66996	13.6276	1.71231	0.12565	-2.99252	0.0464215	0.0818401	Down	1.85722	0.908943	0.961421	0.503284	0.516643	0
TRINITY_DN14756_c0_g1_i1_2	14.2758	24.6827	3.86883	0.156743	-2.67353	0.0117937	0.0245274	Down	2.00041	1.11038	2.12153	0.938531	0.378087	0.419195
TRINITY_DN14756_c0_g2_i1_2	16.5419	29.868	3.21572	0.107664	-3.21539	0.00150347	0.00382194	Down	1.65384	1.25141	2.58335	0.75018	0.290525	0.205439
TRINITY_DN1475_c0_g1_i1_2	5.5005	0	11.001	Inf	Inf	0.0164086	0.0328479	Up	0	0	0	1.41467	2.02599	1.06827
TRINITY_DN14760_c0_g1_i1_4	1063.64	1764.69	362.589	0.205469	-2.28301	5.46e-56	1.72e-54	Down	68.533	62.2764	65.9524	31.8685	30.9257	21.3719
TRINITY_DN14774_c0_g1_i1_2	9.18735	0	18.3747	Inf	Inf	0.000793933	0.00213437	Up	0	0	0	2.15597	5.22446	2.85812
TRINITY_DN14775_c0_g1_i1_3	4.66965	0	9.33931	Inf	Inf	0.0325838	0.0601158	Up	0	0	0	0.668439	0.607781	1.38812
TRINITY_DN14775_c0_g3_i1_4	343.968	186.407	501.529	2.6905	1.42788	6.53e-11	4.01e-10	Up	7.21372	5.65929	4.67521	37.2711	28.8855	31.8161
TRINITY_DN14779_c0_g1_i1_3	151.197	287.772	14.6228	0.0508139	-4.29863	8.94e-20	9.3e-19	Down	26.4844	21.3668	15.473	2.64144	3.04807	0.96938
TRINITY_DN14781_c0_g1_i1_3	7.74919	0	15.4984	Inf	Inf	0.00257814	0.0062505	Up	0	0	0	2.55847	3.85351	1.20701
TRINITY_DN14782_c0_g2_i2_4	334.928	459.584	210.272	0.457526	-1.12807	2.27e-07	1.01e-06	Down	10.5743	10.937	12.0179	11.0643	9.78424	11.1202
TRINITY_DN14783_c0_g1_i1_3	8.48516	0	16.9703	Inf	Inf	0.00142413	0.0036375	Up	0	0	0	1.72572	2.24558	4.92695
TRINITY_DN14785_c0_g1_i1_4	365.101	524.458	205.745	0.3923	-1.34997	5.94e-09	3.11e-08	Down	15.4697	19.8421	14.1647	13.2467	13.4066	13.6848
TRINITY_DN14787_c0_g1_i1_3	28.201	0	56.4019	Inf	Inf	1.41e-10	8.45e-10	Up	0	0	0	12.1592	9.61925	11.9609
TRINITY_DN1478_c0_g1_i1_3	14.981	1.87651	28.0854	14.9669	3.9037	0.0331732	0.0610434	Up	0.391816	0	0	3.14201	0.957399	7.45082
TRINITY_DN14797_c0_g1_i1_4	1299.51	1768.84	830.183	0.469337	-1.0913	7.76e-17	6.93e-16	Down	47.8152	45.1348	38.4882	41.6005	44.4635	42.1635
TRINITY_DN14800_c0_g1_i1_3	282.919	154.143	411.695	2.67087	1.41731	1.38e-09	7.65e-09	Up	4.55591	5.68336	6.87272	28.8162	31.3416	35.3018
TRINITY_DN14801_c0_g1_i1_3	15.6497	1.90382	29.3956	15.4404	3.94863	0.00072663	0.00196661	Up	0.101801	0.0991393	0	2.22657	1.65694	2.26579
TRINITY_DN14801_c0_g2_i1_3	10.894	1.40738	20.3807	14.4813	3.85612	0.00694774	0.0152924	Up	0.419813	0	0	4.40827	1.2203	6.0605
TRINITY_DN14807_c0_g1_i1_3	33.3218	16.5423	50.1012	3.02867	1.59868	0.0217197	0.0421239	Up	3.20502	1.07899	0	8.62596	10.2637	7.99604
TRINITY_DN14807_c0_g1_i1_4	1084.05	628.374	1539.72	2.45032	1.29297	4.32e-20	4.56e-19	Up	29.7265	26.7546	22.0829	121.065	140.462	137.882
TRINITY_DN14812_c0_g1_i1_3	5.17486	0	10.3497	Inf	Inf	0.0214344	0.0416459	Up	0	0	0	1.0347	1.36565	0.739823
TRINITY_DN14815_c0_g1_i1_2	7.33783	0	14.6757	Inf	Inf	0.00362533	0.00850832	Up	0	0	0	3.67701	0.755475	2.80518
TRINITY_DN14817_c0_g1_i1_3	105.058	5.31059	204.805	38.5654	5.26923	1.15e-26	1.59e-25	Up	0	0.709322	0	18.9413	17.5168	21.3868
TRINITY_DN14818_c0_g1_i1_2	6.49557	0	12.9911	Inf	Inf	0.00726542	0.0159226	Up	0	0	0	1.47091	2.33482	2.30618
TRINITY_DN14820_c0_g1_i1_2	12.2479	0.482781	24.0131	49.7391	5.63631	0.000361036	0.00103456	Up	0	0.118379	0	2.98136	3.71527	3.78043
TRINITY_DN14834_c0_g1_i1_3	8.15477	1.05153	15.258	14.5103	3.859	0.0207815	0.0405425	Up	0	0	0.327758	1.38954	2.09824	5.69091
TRINITY_DN14841_c0_g1_i1_3	335.749	505.222	166.276	0.329115	-1.60334	2.34e-13	1.7e-12	Down	25.8699	29.8693	27.3142	18.0917	18.6147	20.162
TRINITY_DN14841_c0_g1_i6_4	2874.45	82.0274	5666.87	69.085	6.1103	4.52e-143	5.11e-141	Up	7.09008	5.70533	3.42597	816.212	832.942	679.709
TRINITY_DN14847_c0_g1_i1_3	21.2932	0	42.5864	Inf	Inf	1.35e-06	5.52e-06	Up	0	0	0	6.4431	8.36711	2.49017
TRINITY_DN14848_c0_g1_i1_2	65.4003	111.256	19.5443	0.175669	-2.50907	9.71e-05	0.000307003	Down	7.94854	10.4905	4.46339	2.22648	1.79107	4.29847
TRINITY_DN1484_c0_g1_i1_2	14.1735	0	28.347	Inf	Inf	3.13e-05	0.000106608	Up	0	0	0	8.841	4.21497	3.00447
TRINITY_DN14851_c0_g1_i1_3	13.8174	0	27.6349	Inf	Inf	1.77e-05	6.25e-05	Up	0	0	0	3.43775	3.84307	3.08248
TRINITY_DN14857_c0_g1_i1_3	5.70831	0	11.4166	Inf	Inf	0.0138196	0.0282292	Up	0	0	0	1.49749	2.10603	0.88422
TRINITY_DN14859_c0_g1_i1_3	15.7361	4.03419	27.438	6.80137	2.76583	0.0293546	0.0548675	Up	0	0.514836	0.503355	6.66585	6.03572	0.922165
TRINITY_DN1485_c0_g1_i1_2	19.1147	36.4864	1.7431	0.0477739	-4.38763	1.1e-05	3.98e-05	Down	2.96383	3.38023	3.38745	0	0.501254	0.541098
TRINITY_DN14863_c1_g1_i1_3	12.3012	1.44834	23.154	15.9865	3.99879	0.00281369	0.00676514	Up	0	0.173317	0	1.61841	1.95849	2.10794
TRINITY_DN14881_c0_g1_i1_4	167.189	235.324	99.0528	0.42092	-1.24838	2.37e-05	8.24e-05	Down	18.0347	15.8521	15.0302	18.5516	14.0464	10.1473
TRINITY_DN14889_c0_g1_i1_3	30.5581	9.38254	51.7337	5.51382	2.46305	0.000975927	0.00258122	Up	2.71358	0	0	7.80095	11.441	11.1657
TRINITY_DN14889_c0_g1_i4_4	281.575	110.404	452.747	4.10083	2.03591	4.73e-17	4.27e-16	Up	8.19686	6.51191	6.9788	56.706	60.2242	67.9197
TRINITY_DN1488_c0_g1_i1_3	10.7298	0	21.4596	Inf	Inf	0.000450424	0.0012672	Up	0	0	0	5.26254	5.74285	1.03278
TRINITY_DN14891_c0_g1_i1_2	34.0479	64.6386	3.45724	0.0534858	-4.2247	8.46e-09	4.35e-08	Down	5.66793	3.97883	6.00584	0.557441	0.64476	0.534921
TRINITY_DN14893_c0_g1_i1_2	4.44645	0	8.8929	Inf	Inf	0.0390912	0.0704017	Up	0	0	0	1.29145	0.836128	2.08059
TRINITY_DN14894_c0_g1_i1_3	30.6796	0	61.3593	Inf	Inf	9.42e-11	5.71e-10	Up	0	0	0	15.9228	8.33978	8.5625
TRINITY_DN14894_c0_g1_i4_4	401.781	22.1068	781.454	35.3491	5.1436	1.06e-49	2.89e-48	Up	0.921215	1.053	0.195549	58.1664	57.3734	43.2352
TRINITY_DN14895_c0_g1_i1_2	30.8214	4.20613	57.4367	13.6555	3.77141	6.36e-05	0.000206921	Up	0	0	0.903327	9.63324	4.73166	13.4046
TRINITY_DN14901_c0_g1_i1_3	8.34315	0	16.6863	Inf	Inf	0.00159329	0.00403016	Up	0	0	0	1.94932	0.982828	2.60708
TRINITY_DN14909_c0_g1_i2_4	1113.47	621.163	1605.79	2.58513	1.37024	1.12e-22	1.31e-21	Up	12.3464	13.0783	9.61937	63.9136	56.5459	67.6328
TRINITY_DN14910_c0_g1_i1_4	1243.17	1937.4	548.932	0.283334	-1.81943	5.29e-12	3.51e-11	Down	102.066	106.151	135.348	62.0406	67.8421	73.1898
TRINITY_DN14912_c0_g1_i3_4	141.887	21.612	262.163	12.1304	3.60055	1.69e-20	1.82e-19	Up	1.19921	0.912797	1.05178	29.6694	29.5905	20.3137
TRINITY_DN14914_c0_g1_i1_2	40.0115	4.73223	75.2909	15.9102	3.99188	2.24e-08	1.11e-07	Up	0.635153	0.304072	0	9.45318	9.58349	11.5222
TRINITY_DN14919_c0_g1_i1_4	282.139	29.4931	534.784	18.1325	4.18051	2.76e-50	7.64e-49	Up	1.41519	2.04327	0.583116	56.6577	45.6028	48.6561
TRINITY_DN14930_c0_g1_i1_4	159.982	105.645	214.319	2.02868	1.02054	0.00972114	0.020623	Up	2.42197	1.82406	1.73322	8.79495	5.62442	10.843
TRINITY_DN14934_c0_g1_i2_4	1299.15	1902.99	695.319	0.365382	-1.45252	6.4e-28	9.26e-27	Down	79.6551	75.2336	72.4299	56.5392	57.0408	59.1931
TRINITY_DN14936_c0_g1_i1_2	24.7552	12.7573	36.7532	2.88096	1.52655	0.042525	0.075802	Up	0	0.918234	1.73106	5.92377	3.84764	6.08855
TRINITY_DN14936_c0_g1_i1_3	5.18331	0	10.3666	Inf	Inf	0.0213086	0.0414376	Up	0	0	0	1.62721	0.906192	1.38791
TRINITY_DN14939_c0_g1_i1_3	14.1788	0	28.3575	Inf	Inf	0.000417572	0.00118219	Up	0	0	0	1.48473	6.78094	3.36498
TRINITY_DN14942_c1_g1_i1_4	309.66	38.7676	580.552	14.9752	3.9045	6.78e-29	1.02e-27	Up	0.567561	1.0813	0.291451	16.248	22.7043	21.6439
TRINITY_DN14945_c0_g1_i1_4	1408.8	1931.55	886.058	0.45873	-1.12428	3.74e-18	3.58e-17	Down	53.0476	47.9493	56.0617	46.1136	50.1431	53.729
TRINITY_DN14946_c0_g1_i1_4	10784.3	21090.8	477.844	0.0226565	-5.46393	0	0	Down	643.803	671.232	613.014	27.8311	31.5221	31.5038
TRINITY_DN14947_c0_g1_i3_4	532.636	800.098	265.174	0.331426	-1.59324	1.5e-18	1.46e-17	Down	43.691	45.1292	45.0973	30.1375	27.7224	34.6187
TRINITY_DN1494_c0_g1_i1_2	7.96155	1.5773	14.3458	9.09517	3.1851	0.0428082	0.0762386	Up	0	0	0.377838	1.96693	0.791703	3.74387
TRINITY_DN14950_c0_g1_i1_4	3613.65	6164.52	1062.77	0.172401	-2.53616	9.99e-94	6.17e-92	Down	269.023	240.726	274.389	93.7506	97.8266	89.8397
TRINITY_DN14960_c0_g1_i1_4	6143.14	8926.13	3360.16	0.376441	-1.40951	6.65e-48	1.73e-46	Down	184.568	179.621	158.848	133.79	138.584	136.948
TRINITY_DN14963_c0_g1_i1_3	22.6004	0.938254	44.2625	47.1754	5.55996	6.51e-07	2.76e-06	Up	0.144032	0	0	5.97087	4.91931	5.16803
TRINITY_DN14963_c0_g2_i1_4	869.64	547.361	1191.92	2.17757	1.12272	1.16e-13	8.65e-13	Up	54.6683	36.7854	37.2893	187.516	193.847	200.52
TRINITY_DN14964_c0_g1_i1_3	65.7315	119.147	12.316	0.103368	-3.27413	4.29e-11	2.67e-10	Down	6.01734	3.8977	4.75139	0.798354	1.42615	0.88541
TRINITY_DN1496_c0_g1_i1_1	43.854	84.6778	3.03026	0.0357857	-4.80447	9.2e-08	4.27e-07	Down	8.20806	8.95502	3.39361	0.202791	0.808969	0.42409
TRINITY_DN1496_c0_g1_i1_3	11.3243	0	22.6486	Inf	Inf	0.000136755	0.000421819	Up	0	0	0	2.64151	1.62945	1.89427
TRINITY_DN14978_c0_g1_i2_3	9.23117	0	18.4623	Inf	Inf	0.000759412	0.00204788	Up	0	0	0	5.52054	2.89873	1.67288
TRINITY_DN14980_c0_g1_i1_3	4.33172	0	8.66344	Inf	Inf	0.0429091	0.0763817	Up	0	0	0	0.473352	1.10059	0.89698
TRINITY_DN14981_c0_g1_i2_3	25.1791	0.938254	49.4199	52.6722	5.71897	9.54e-08	4.41e-07	Up	0.216883	0	0	8.46078	8.51453	6.86346
TRINITY_DN14985_c0_g1_i1_3	24.1132	5.22866	42.9977	8.22346	3.03975	0.00045145	0.00126971	Up	0.692829	0.663871	0	4.79205	7.31521	11.2139
TRINITY_DN14987_c0_g1_i1_3	20.3461	35.0994	5.59286	0.159344	-2.64979	0.0118261	0.0245875	Down	5.43003	2.69541	1.36763	1.22652	1.39902	0.506907
TRINITY_DN14988_c0_g1_i1_3	8.29475	0	16.5895	Inf	Inf	0.00164747	0.00415732	Up	0	0	0	2.80565	1.90729	1.74739
TRINITY_DN14997_c0_g1_i1_3	10.3371	0	20.6742	Inf	Inf	0.000307075	0.000890588	Up	0	0	0	4.62775	4.26435	2.581
TRINITY_DN14998_c0_g1_i1_3	4.78016	0	9.56032	Inf	Inf	0.02977	0.0555639	Up	0	0	0	1.81098	0.630856	3.33065
TRINITY_DN15000_c0_g1_i2_4	1933.05	2789.23	1076.86	0.386079	-1.37303	7.57e-31	1.22e-29	Down	67.8913	63.7175	60.6634	52.3426	49.0451	53.039
TRINITY_DN15003_c0_g1_i1_3	55.1405	18.8185	91.4625	4.86024	2.28103	1.69e-05	5.98e-05	Up	0	3.72826	1.56198	16.6654	18.4238	18.8684
TRINITY_DN15006_c0_g1_i1_3	128.786	190.585	66.9877	0.351484	-1.50847	6.16e-06	2.31e-05	Down	12.1349	13.6627	10.4633	6.40208	8.72268	11.3052
TRINITY_DN15014_c0_g1_i3_2	36.1476	67.5738	4.72131	0.0698689	-3.83921	3.83e-08	1.85e-07	Down	3.68204	4.54871	6.19884	0.999485	0.986189	0.196646
TRINITY_DN15016_c0_g1_i1_2	21.3508	9.11991	33.5818	3.68225	1.88059	0.0245468	0.0469186	Up	0	0.881102	1.10888	3.35989	5.83476	5.79095
TRINITY_DN1501_c0_g1_i1_3	6.04147	0	12.0829	Inf	Inf	0.0105223	0.0221551	Up	0	0	0	2.55911	2.32422	2.01105
TRINITY_DN15021_c0_g1_i1_3	4.74825	0	9.4965	Inf	Inf	0.0304395	0.0566184	Up	0	0	0	1.48783	2.34515	1.26351
TRINITY_DN15025_c0_g1_i1_2	16.0482	6.22153	25.8749	4.15893	2.05621	0.0450289	0.0796695	Up	0.220967	0.535721	0	2.78548	1.75852	1.96161
TRINITY_DN15026_c0_g1_i1_3	6.89671	0	13.7934	Inf	Inf	0.00520399	0.0117787	Up	0	0	0	2.72185	2.83622	1.74108
TRINITY_DN15028_c0_g2_i1_4	202.326	126.569	278.083	2.19708	1.13559	2.92e-05	9.98e-05	Up	2.61576	4.47201	3.38687	14.8944	16.1739	16.9756
TRINITY_DN15030_c0_g1_i1_3	12.5292	0	25.0584	Inf	Inf	5.1e-05	0.000168165	Up	0	0	0	4.25272	3.35666	3.93543
TRINITY_DN15034_c0_g1_i1_2	10.0307	0	20.0614	Inf	Inf	0.00280086	0.00673689	Up	0	0	0	0.717259	3.74342	6.19547
TRINITY_DN15035_c0_g2_i1_2	4.53531	0	9.07061	Inf	Inf	0.0362607	0.0659314	Up	0	0	0	0.641609	1.95763	0.705689
TRINITY_DN15038_c0_g1_i1_3	8.91668	0	17.8334	Inf	Inf	0.0102521	0.0216383	Up	0	0	0	0	5.84614	4.29145
TRINITY_DN15040_c0_g1_i1_3	4.7631	0	9.5262	Inf	Inf	0.0301259	0.0561361	Up	0	0	0	1.01936	1.59907	1.5892
TRINITY_DN15043_c0_g1_i1_3	5.61523	0	11.2305	Inf	Inf	0.0149456	0.0302545	Up	0	0	0	2.05	1.28736	1.79744
TRINITY_DN15044_c0_g1_i1_2	14.8624	0	29.7247	Inf	Inf	7.59e-06	2.82e-05	Up	0	0	0	3.58666	4.27081	6.8601
TRINITY_DN15048_c0_g1_i1_4	4150.2	1970.3	6330.1	3.21276	1.68382	7.77e-48	2.02e-46	Up	57.0341	57.8821	44.7291	330.693	353.768	381.034
TRINITY_DN15050_c0_g1_i1_3	13.4148	0	26.8297	Inf	Inf	2.47e-05	8.55e-05	Up	0	0	0	2.62961	3.37486	3.40246
TRINITY_DN15050_c0_g1_i2_4	2339.1	1378.06	3300.15	2.39477	1.25989	2.46e-27	3.49e-26	Up	16.4889	14.2399	13.2423	77.6348	75.1253	66.0418
TRINITY_DN15051_c0_g1_i1_2	21.9295	8.08439	35.7745	4.42514	2.14572	0.0138107	0.0282142	Up	1.16383	1.12828	0	6.68665	9.50777	4.32699
TRINITY_DN15053_c0_g1_i1_3	13.5055	0	27.011	Inf	Inf	2.29e-05	7.95e-05	Up	0	0	0	2.05487	3.77443	2.33523
TRINITY_DN15059_c0_g1_i1_3	11.7789	1.40738	22.1505	15.7388	3.97625	0.00395473	0.00919742	Up	0.287845	0	0	2.14356	3.07195	4.89164
TRINITY_DN15062_c0_g1_i1_2	555.433	104	1006.87	9.68141	3.27522	8.34e-63	3.1e-61	Up	1.13822	2.50972	1.0182	33.7182	31.2317	28.9061
TRINITY_DN15062_c0_g1_i1_3	18.2965	0	36.593	Inf	Inf	4.55e-07	1.96e-06	Up	0	0	0	5.66508	5.94989	7.82853
TRINITY_DN15063_c0_g1_i1_4	230.783	75.0999	386.467	5.14603	2.36346	1.68e-18	1.63e-17	Up	2.97098	1.59203	2.38094	24.116	22.6643	27.2897
TRINITY_DN15064_c0_g1_i1_3	10.0102	0	20.0204	Inf	Inf	0.000401544	0.00114032	Up	0	0	0	4.78852	2.0235	2.55694
TRINITY_DN15067_c0_g1_i3_4	699.506	1033.78	365.23	0.353295	-1.50106	2.47e-17	2.27e-16	Down	38.7788	44.3527	46.8931	26.9667	31.3578	37.3251
TRINITY_DN15069_c0_g1_i1_2	4.84462	9.47373	0.215503	0.0227474	-5.45815	0.0224286	0.0433633	Down	0	0.965166	0.60983	0	0.109718	0
TRINITY_DN15069_c0_g1_i1_3	10.1852	0	20.3704	Inf	Inf	0.00035087	0.0010076	Up	0	0	0	2.97224	1.54756	4.13844
TRINITY_DN15070_c0_g1_i1_3	26.5881	12.5757	40.6004	3.22847	1.69085	0.0311983	0.0578484	Up	0.492607	0.244981	1.00642	6.1775	3.66952	2.13917
TRINITY_DN15079_c0_g1_i2_4	1584.68	988.608	2180.75	2.20588	1.14135	7.13e-20	7.46e-19	Up	17.7266	18.1719	14.8411	81.3967	76.1533	75.2077
TRINITY_DN15083_c0_g1_i1_4	5408.67	7522.05	3295.3	0.438086	-1.19071	1.16e-33	2.03e-32	Down	345.997	346.707	347.612	307.481	308.551	332.587
TRINITY_DN15087_c0_g1_i1_2	5.3966	0	10.7932	Inf	Inf	0.0178794	0.0354727	Up	0	0	0	1.80782	2.59287	1.56248
TRINITY_DN15100_c0_g1_i1_3	285.332	55.8066	514.857	9.22575	3.20567	6.94e-22	7.9e-21	Up	2.29781	0.871821	1.04995	21.757	27.524	30.984
TRINITY_DN15103_c0_g1_i1_4	374.287	214.93	533.645	2.48288	1.31201	1.22e-06	5.01e-06	Up	4.37965	4.80891	6.72558	22.193	31.8445	28.2882
TRINITY_DN15112_c1_g1_i1_4	6379.23	10627.7	2130.72	0.200487	-2.31842	1.23e-120	1.08e-118	Down	311.054	336.908	325.959	131.173	129.356	146.048
TRINITY_DN15119_c0_g1_i1_2	6.5742	0	13.1484	Inf	Inf	0.00678515	0.0149682	Up	0	0	0	2.36397	0.926827	1.55891
TRINITY_DN15120_c0_g1_i1_3	16.041	2.81476	29.2672	10.3978	3.3782	0.00503281	0.0114339	Up	0.698928	0	0	4.87761	7.73412	2.06757
TRINITY_DN15126_c0_g1_i1_3	16.1367	2.4139	29.8596	12.3698	3.62875	0.00113751	0.00296639	Up	0	0.491125	0	4.11048	4.36369	5.08932
TRINITY_DN15132_c0_g1_i1_2	75.6835	45.521	105.846	2.32521	1.21736	0.00631238	0.0140223	Up	4.89236	5.62558	2.11027	19.5407	22.2613	18.9245
TRINITY_DN15137_c0_g1_i1_3	21.2287	0	42.4574	Inf	Inf	4.09e-08	1.97e-07	Up	0	0	0	9.83345	9.09844	6.23094
TRINITY_DN15137_c0_g1_i8_4	299.175	4.2631	594.086	139.355	7.12262	9.19e-48	2.38e-46	Up	0.189817	0.0971751	0	25.3221	31.7791	22.3166
TRINITY_DN15139_c0_g1_i1_3	20.5741	0	41.1483	Inf	Inf	6.98e-08	3.28e-07	Up	0	0	0	7.90132	7.33408	4.73326
TRINITY_DN15142_c0_g1_i1_3	7.00225	0	14.0045	Inf	Inf	0.00476999	0.0108954	Up	0	0	0	1.67678	3.1055	1.03584
TRINITY_DN15144_c0_g1_i1_3	146.926	59.875	233.976	3.90775	1.96634	2.56e-07	1.14e-06	Up	5.27694	5.19777	6.80117	54.8149	51.9282	33.0194
TRINITY_DN15146_c0_g1_i1_3	30.9867	2.89668	59.0766	20.3946	4.35011	1.97e-07	8.85e-07	Up	0	0.798673	0	12.3934	10.4362	8.50673
TRINITY_DN15149_c0_g1_i1_2	7.95347	1.44834	14.4586	9.98286	3.31945	0.042345	0.0755318	Up	0	0.23268	0	0.997039	2.2965	0.865928
TRINITY_DN15149_c0_g1_i1_4	3631.17	5541.89	1720.44	0.310444	-1.6876	4.3e-56	1.35e-54	Down	57.65	57.5613	63.1874	39.3779	39.475	36.5082
TRINITY_DN15154_c0_g3_i1_4	1243.38	233.278	2253.49	9.66009	3.27204	1.67e-111	1.32e-109	Up	6.84152	8.86835	9.2902	165.966	175.577	162.541
TRINITY_DN15154_c0_g4_i1_4	252.877	30.576	475.178	15.5409	3.958	9.99e-43	2.27e-41	Up	0.675055	0.652174	0.330376	19.7027	17.8916	15.7787
TRINITY_DN15155_c0_g1_i1_2	15.3829	2.81476	27.9511	9.93018	3.31182	0.00581773	0.0130236	Up	0.66565	0	0	5.3943	7.43184	1.83885
TRINITY_DN15157_c0_g1_i1_3	51.5609	0	103.122	Inf	Inf	9.31e-19	9.17e-18	Up	0	0	0	18.7864	19.3681	14.4689
TRINITY_DN15158_c0_g1_i1_3	19.422	0	38.844	Inf	Inf	3.28e-05	0.0001114	Up	0	0	0	10.6334	10.3725	2.2446
TRINITY_DN15159_c0_g1_i1_2	73.6006	12.8439	134.357	10.4608	3.38692	1.34e-11	8.67e-11	Up	1.8156	1.69708	0	22.5539	25.0871	28.0888
TRINITY_DN15161_c0_g1_i1_3	40.3644	24.3722	56.3567	2.31234	1.20935	0.0464365	0.0818618	Up	2.97128	1.01536	1.58451	7.38625	12.234	7.08363
TRINITY_DN15162_c0_g1_i1_3	5.29655	0	10.5931	Inf	Inf	0.0194296	0.0382004	Up	0	0	0	1.10533	1.76183	1.29662
TRINITY_DN15163_c0_g1_i9_4	1067.16	436.155	1698.17	3.8935	1.96107	2.18e-05	7.59e-05	Up	5.32991	5.45819	2.23024	44.3036	36.9789	23.7221
TRINITY_DN15167_c0_g1_i1_3	20.5359	0	41.0717	Inf	Inf	7.27e-08	3.41e-07	Up	0	0	0	7.85377	6.83495	8.19222
TRINITY_DN15168_c0_g1_i1_3	7.76955	0	15.5391	Inf	Inf	0.00254204	0.00617264	Up	0	0	0	3.10196	2.46301	2.50783
TRINITY_DN1516_c0_g1_i1_3	8.57844	1.40738	15.7495	11.1906	3.48422	0.029038	0.0543669	Up	0.340996	0	0	3.00506	1.46885	2.28312
TRINITY_DN15172_c0_g1_i1_3	37.6426	11.0687	64.2165	5.80161	2.53645	9.05e-05	0.00028727	Up	0.655277	0.661403	1.51859	10.4378	11.8303	11.8547
TRINITY_DN15176_c0_g1_i2_3	29.2327	6.56778	51.8976	7.90185	2.98219	0.000442193	0.00124574	Up	1.57942	0	0	12.7415	6.04314	7.17865
TRINITY_DN15181_c0_g1_i1_2	32.39	6.73365	58.0464	8.62035	3.10775	2.75e-05	9.44e-05	Up	0.128835	0.22695	0.0329983	2.60761	2.33939	2.0673
TRINITY_DN15186_c0_g1_i1_3	23.7092	10.2577	37.1607	3.6227	1.85706	0.0222591	0.0430752	Up	0.248727	0.356266	0.220047	2.06633	1.96775	2.02128
TRINITY_DN15193_c0_g1_i4_4	1146.87	1868.4	425.334	0.227646	-2.13514	6.89e-52	1.98e-50	Down	66.0084	70.1833	72.9918	30.8825	35.5698	32.6997
TRINITY_DN15195_c0_g1_i1_4	146.528	53.527	239.53	4.47494	2.16187	8.87e-09	4.55e-08	Up	3.88326	7.0573	1.18314	43.0274	29.8499	38.7455
TRINITY_DN15196_c0_g1_i1_4	3597.9	6742.84	452.953	0.0671754	-3.89592	2.9e-254	8.29e-252	Down	121.605	107.177	113.74	15.4657	17.5253	14.8631
TRINITY_DN15198_c0_g1_i2_4	3577.44	6265.1	889.779	0.142021	-2.81582	1.18e-23	1.45e-22	Down	127.249	134.148	166.223	43.8768	42.497	40.2839
TRINITY_DN15206_c0_g1_i1_4	455.025	667.539	242.511	0.36329	-1.4608	6.69e-09	3.48e-08	Down	41.1197	55.2045	42.461	27.2213	41.7705	35.8392
TRINITY_DN15206_c0_g2_i1_4	1155.63	2061.38	249.874	0.121217	-3.04434	7.36e-98	4.75e-96	Down	149.905	147.233	135.569	39.6083	37.9415	31.5121
TRINITY_DN15207_c0_g1_i2_4	1447.5	1948.73	946.264	0.485579	-1.04222	2.68e-13	1.94e-12	Down	28.5823	26.3251	32.019	29.2926	29.9844	28.6525
TRINITY_DN15212_c0_g1_i1_3	10.1867	2.4139	17.9595	7.44002	2.89531	0.034963	0.0638601	Up	0	0.573522	0	2.74548	3.24323	3.49929
TRINITY_DN15217_c0_g1_i1_2	6.47084	0	12.9417	Inf	Inf	0.00739117	0.0161607	Up	0	0	0	3.03196	1.58414	2.22491
TRINITY_DN15224_c0_g1_i1_3	11.4652	0	22.9304	Inf	Inf	0.000122348	0.000380368	Up	0	0	0	2.89158	2.17848	3.35893
TRINITY_DN15226_c0_g1_i3_4	1013.44	1555.66	471.219	0.302906	-1.72306	6.76e-33	1.16e-31	Down	45.0262	39.4711	40.4926	26.9053	25.5395	26.3011
TRINITY_DN15227_c0_g1_i2_4	399.774	14.0927	785.456	55.735	5.80051	4.82e-96	3.06e-94	Up	0.327029	0.566435	0.212722	39.3693	43.8865	41.9663
TRINITY_DN15228_c0_g1_i1_3	8.08801	0	16.176	Inf	Inf	0.00507535	0.0115172	Up	0	0	0	1.90295	5.91698	1.55489
TRINITY_DN15236_c0_g1_i1_3	599.999	1118.92	81.0801	0.0724629	-3.78661	2.36e-89	1.36e-87	Down	22.5125	19.8298	18.1584	3.22754	3.58236	2.29659
TRINITY_DN15237_c0_g1_i2_4	1211.77	766.047	1657.5	2.16371	1.11351	1.48e-16	1.3e-15	Up	20.2641	19.6885	18.1604	87.5322	88.1346	85.6836
TRINITY_DN15244_c0_g1_i1_3	85.7473	47.4422	124.052	2.61481	1.38671	0.000810466	0.00217505	Up	2.575	2.42822	1.96767	15.4989	13.5619	8.71128
TRINITY_DN15252_c0_g1_i1_4	872.177	1350.04	394.316	0.292078	-1.77558	9.05e-24	1.12e-22	Down	43.0689	41.9903	49.4494	21.3143	30.9851	29.4906
TRINITY_DN15256_c0_g1_i1_3	8.6598	0	17.3196	Inf	Inf	0.00122695	0.00317809	Up	0	0	0	2.0347	1.8823	2.63658
TRINITY_DN15257_c0_g1_i1_3	10.5884	2.62883	18.548	7.05562	2.81877	0.028444	0.0533801	Up	0	0	0.542924	1.97517	4.55955	1.53989
TRINITY_DN15259_c0_g1_i1_3	33.5854	7.18879	59.982	8.34382	3.06071	1.52e-05	5.4e-05	Up	0	0.285384	0.718582	5.49334	4.45896	7.27775
TRINITY_DN15261_c0_g1_i1_3	7.85731	0	15.7146	Inf	Inf	0.00235887	0.00576652	Up	0	0	0	1.81567	2.27832	0.881138
TRINITY_DN15262_c1_g2_i23_4	305.3	10.6429	599.958	56.3715	5.81689	3.39e-76	1.64e-74	Up	0.408221	0.258195	0.151607	29.1291	34.396	29.1905
TRINITY_DN15263_c0_g1_i1_2	11.2489	0	22.4979	Inf	Inf	0.000146122	0.000448358	Up	0	0	0	2.01717	6.44974	3.34096
TRINITY_DN15264_c0_g1_i1_3	4.52543	0	9.05085	Inf	Inf	0.0365118	0.0663382	Up	0	0	0	1.88823	1.35083	1.19458
TRINITY_DN15267_c0_g1_i1_3	12.383	4.20613	20.5598	4.88806	2.28926	0.0429405	0.0764279	Up	0	0	1.17571	3.09449	4.79351	4.30966
TRINITY_DN15270_c0_g1_i1_3	139.112	237.706	40.5182	0.170455	-2.55254	9.85e-06	3.6e-05	Down	19.3188	31.978	17.2023	7.52595	11.8343	4.82475
TRINITY_DN15275_c0_g1_i1_2	12.0921	2.62883	21.5553	8.19958	3.03555	0.0123489	0.0255593	Up	0	0	0.470825	4.36166	1.25099	2.82955
TRINITY_DN15275_c0_g1_i3_4	1324.26	1976.24	672.284	0.340183	-1.55562	8.2e-32	1.36e-30	Down	57.4094	57.8581	55.7407	47.3242	35.5882	38.1796
TRINITY_DN15278_c0_g2_i1_4	63.0145	22.6929	103.336	4.55368	2.18703	9.66e-06	3.53e-05	Up	1.68984	1.03727	1.74182	15.1012	15.2303	11.6227
TRINITY_DN15281_c0_g1_i2_3	9.68192	1.00855	18.3553	18.1997	4.18585	0.00687769	0.0151502	Up	0	0.175064	0.175549	2.53411	4.38007	2.50141
TRINITY_DN15281_c0_g2_i1_4	1314.85	2097.16	532.538	0.253933	-1.97748	1.44e-21	1.62e-20	Down	51.8376	51.5738	62.4354	29.9747	33.6822	24.098
TRINITY_DN15284_c0_g1_i3_4	1512.62	434.563	2590.68	5.96158	2.57569	1.72e-84	9.26e-83	Up	10.0694	8.70983	10.9805	117.549	122.741	129.059
TRINITY_DN15286_c0_g1_i1_3	9.11607	0	18.2321	Inf	Inf	0.00096883	0.00256488	Up	0	0	0	4.68523	4.8203	0.693782
TRINITY_DN15290_c0_g1_i1_4	3062.15	539.686	5584.62	10.3479	3.37127	1.63e-119	1.41e-117	Up	13.2281	15.4154	12.327	281.487	319.659	280.734
TRINITY_DN15292_c0_g1_i1_3	342.627	529.772	155.482	0.293488	-1.76863	4.54e-16	3.87e-15	Down	46.8011	36.0435	40.5383	26.0042	30.4853	18.8106
TRINITY_DN15299_c0_g1_i1_3	110.423	159.867	60.9795	0.381439	-1.39048	0.000112435	0.000351782	Down	3.67563	2.75075	2.99402	3.00062	2.58509	1.85413
TRINITY_DN152_c0_g1_i1_2	6.71932	0	13.4386	Inf	Inf	0.00605096	0.0135007	Up	0	0	0	0.956406	2.29858	1.96277
TRINITY_DN15301_c0_g1_i2_4	8319.02	16536.8	101.29	0.00612515	-7.35104	0	0	Down	876.502	832.574	937.654	16.0695	7.56377	10.1884
TRINITY_DN15303_c0_g1_i1_3	97.1236	133.941	60.3066	0.450249	-1.1512	0.00264106	0.00638917	Down	2.41013	2.61611	2.60209	2.43214	2.16825	2.52099
TRINITY_DN15303_c0_g1_i2_4	1514.09	2090.48	937.708	0.448562	-1.15662	6.54e-20	6.85e-19	Down	86.564	81.805	87.4686	75.6601	76.6982	86.5294
TRINITY_DN15304_c0_g1_i1_2	45.6363	64.6116	26.6611	0.412636	-1.27706	0.0201128	0.0393772	Down	3.32235	2.01695	2.42784	1.73738	2.08067	2.84061
TRINITY_DN15306_c0_g1_i1_2	9.41372	2.10307	16.7244	7.95238	2.99139	0.0325569	0.060072	Up	0	0	0.444194	1.43806	2.80647	3.84624
TRINITY_DN15308_c0_g1_i1_3	31.2643	6.75893	55.7698	8.25127	3.04462	0.00015334	0.00046888	Up	0	1.90968	0	13.5986	6.04523	13.2067
TRINITY_DN1530_c0_g1_i1_3	10.4689	2.81476	18.123	6.43854	2.68673	0.0471593	0.0829313	Up	0.789391	0	0	3.89983	3.43579	2.999
TRINITY_DN15311_c0_g1_i1_4	341.472	7.66987	675.274	88.0423	6.46013	8.63e-91	5.05e-89	Up	0.22221	0.742145	4.27e-76	60.8341	61.0232	55.4025
TRINITY_DN15313_c0_g1_i1_2	11.1715	0.938254	21.4047	22.8133	4.5118	0.00247731	0.00603267	Up	0.17814	0	0	3.33835	2.02879	3.5061
TRINITY_DN15313_c0_g1_i1_3	9.81869	1.87651	17.7609	9.46486	3.24258	0.0253735	0.0483168	Up	0.330748	0	2.79e-70	2.36116	1.55089	3.15576
TRINITY_DN15317_c0_g1_i1_2	7.60344	0.965561	14.2413	14.7493	3.88257	0.0272473	0.0514458	Up	0	0.234584	0	3.02328	1.89092	2.3319
TRINITY_DN15318_c0_g1_i9_4	539.649	160.295	919.003	5.73319	2.51934	2.11e-40	4.5e-39	Up	2.4959	2.66624	1.86052	25.2308	30.3181	28.1424
TRINITY_DN15319_c0_g1_i1_3	11.3798	0	22.7596	Inf	Inf	0.000131637	0.000407315	Up	0	0	0	3.14756	4.70482	5.69078
TRINITY_DN15322_c1_g2_i5_4	183.615	102.35	264.88	2.58799	1.37183	0.00102685	0.0027045	Up	7.24225	4.97066	3.32747	22.7405	24.0691	36.7464
TRINITY_DN15328_c0_g2_i1_4	9922.35	14760.1	5084.6	0.344482	-1.5375	3.27e-61	1.18e-59	Down	765.091	757.714	741.612	514.584	522.314	586.239
TRINITY_DN15336_c0_g1_i9_4	441.894	89.4207	794.368	8.88349	3.15113	6.12e-26	8.23e-25	Up	4.51546	6.51165	4.86898	83.5899	94.3443	115.826
TRINITY_DN15341_c0_g1_i1_3	7.88241	0	15.7648	Inf	Inf	0.00231824	0.0056769	Up	0	0	0	1.86975	3.8725	2.0066
TRINITY_DN15348_c0_g1_i1_2	9.3895	0	18.779	Inf	Inf	0.000671168	0.00183	Up	0	0	0	1.73278	1.56503	1.46437
TRINITY_DN15357_c0_g1_i1_3	7.83037	0	15.6607	Inf	Inf	0.00240333	0.00586544	Up	0	0	0	3.12629	3.04269	0.581378
TRINITY_DN1535_c0_g1_i1_3	12.6608	2.89668	22.425	7.7416	2.95263	0.0151183	0.0305466	Up	0	0.813283	0	4.80926	5.01746	3.31164
TRINITY_DN15366_c0_g1_i1_4	3403.85	4674.26	2133.44	0.456424	-1.13155	5.29e-25	6.88e-24	Down	158.391	159.382	176.83	149.045	163.672	157.514
TRINITY_DN15367_c0_g2_i1_4	166.529	62.596	270.462	4.32076	2.11129	1.9e-08	9.46e-08	Up	2.32673	3.47799	2.01369	26.8032	26.3275	17.0036
TRINITY_DN15372_c0_g1_i1_2	33.5583	12.4078	54.7088	4.40921	2.14052	0.0282826	0.0531166	Up	1.65591	0	1.6158	8.52129	15.9217	4.68492
TRINITY_DN15374_c0_g1_i1_2	33.376	18.9792	47.7729	2.51713	1.33178	0.0478487	0.0839635	Up	0.693883	1.32376	0.441352	4.80842	2.98736	4.83142
TRINITY_DN15374_c0_g1_i1_3	24.1674	7.0369	41.2979	5.86875	2.55305	0.0117576	0.0244623	Up	1.25228	0	0	2.7535	4.36464	7.4189
TRINITY_DN15376_c0_g1_i2_3	17.2397	2.4139	32.0654	13.2836	3.73158	0.0363944	0.0661485	Up	0	0.486038	0	3.32431	8.43051	1.22229
TRINITY_DN15377_c0_g1_i1_2	34.5181	0	69.0362	Inf	Inf	0.000125103	0.000388305	Up	0	0	0	4.45172	3.21036	12.5737
TRINITY_DN15377_c0_g1_i1_4	278.034	144.505	411.564	2.8481	1.51	3.29e-10	1.91e-09	Up	10.58	5.1435	6.53981	44.5772	43.7091	43.3833
TRINITY_DN15379_c0_g1_i1_3	181.771	304.665	58.8771	0.193252	-2.37144	8.86e-08	4.12e-07	Down	19.4021	29.6109	30.9985	8.35495	17.5632	6.3653
TRINITY_DN15380_c0_g1_i1_3	80.2587	38.7824	121.735	3.13892	1.65027	0.0308159	0.057225	Up	5.04426	1.95404	0	20.4485	8.64734	16.1779
TRINITY_DN15384_c0_g1_i1_2	3.8223	7.64459	0	0	#NAME?	0.0210035	0.0409327	Down	1.00129	0.664068	0.155512	0	0	0
TRINITY_DN15386_c0_g1_i1_2	53.4569	96.1363	10.7775	0.112106	-3.15706	5.04e-08	2.4e-07	Down	5.97872	11.5284	8.54426	2.67417	1.65617	1.78287
TRINITY_DN15388_c0_g1_i1_3	257.748	411.238	104.258	0.253523	-1.97981	1.26e-15	1.05e-14	Down	25.9431	24.1087	22.9707	11.6431	16.6062	10.2171
TRINITY_DN1538_c0_g1_i1_3	6.87324	0	13.7465	Inf	Inf	0.00528947	0.0119504	Up	0	0	0	3.47248	3.8298	0.882727
TRINITY_DN15399_c0_g1_i1_2	30.7314	61.4629	0	0	#NAME?	0.000125899	0.000390515	Down	1.48774	3.78988	9.06082	0	0	0
TRINITY_DN15399_c0_g1_i4_4	417.708	572.024	263.392	0.460456	-1.11886	7.28e-06	2.71e-05	Down	23.7786	33.4781	31.2224	26.2875	25.302	33.3723
TRINITY_DN153_c0_g1_i1_3	8.82234	0	17.6447	Inf	Inf	0.00106598	0.00279567	Up	0	0	0	4.05219	2.32853	2.01473
TRINITY_DN15402_c0_g1_i1_2	12.5565	1.05153	24.0614	22.8822	4.51615	0.00094288	0.00250343	Up	0	0	0.200895	3.55112	3.33706	1.11324
TRINITY_DN15405_c0_g1_i1_3	134.401	14.6068	254.195	17.4025	4.12122	9.72e-26	1.3e-24	Up	1.28858	0.973817	0.763458	33.8744	44.4702	32.4593
TRINITY_DN15406_c0_g1_i2_4	1169.95	420.065	1919.83	4.57032	2.19229	2.35e-39	4.86e-38	Up	12.8201	11.3822	11.2246	109.121	101.879	125.958
TRINITY_DN15407_c0_g1_i3_4	120.082	26.4945	213.669	8.06468	3.01162	2.24e-15	1.84e-14	Up	0.572375	1.17531	0.658844	13.4864	13.4332	13.1772
TRINITY_DN15414_c0_g1_i1_2	16.0813	0	32.1627	Inf	Inf	2.77e-06	1.09e-05	Up	0	0	0	6.31211	6.56531	5.44681
TRINITY_DN15417_c0_g1_i1_2	10.3945	0	20.789	Inf	Inf	0.000295179	0.000859034	Up	0	0	0	4.35194	2.59258	5.40846
TRINITY_DN1542_c0_g1_i1_2	5.16335	0	10.3267	Inf	Inf	0.0379646	0.068638	Up	0	0	0	3.82056	0	2.04201
TRINITY_DN15436_c0_g1_i1_2	14.1235	1.93112	26.3158	13.6272	3.76842	0.00192997	0.00480799	Up	0	0.424149	0	1.98832	4.28404	6.85589
TRINITY_DN1543_c0_g1_i1_3	7.6805	0	15.361	Inf	Inf	0.0027419	0.00661189	Up	0	0	0	2.69452	1.94311	3.12632
TRINITY_DN15443_c0_g2_i1_4	1215.11	1779.83	650.386	0.365421	-1.45237	9.01e-27	1.25e-25	Down	156.11	127.211	145.915	109.207	108.208	108.978
TRINITY_DN15449_c0_g2_i2_4	3701.07	2071.98	5330.16	2.5725	1.36317	2.54e-39	5.25e-38	Up	51.5512	52.1373	44.2034	251.084	266.478	273.374
TRINITY_DN15452_c1_g1_i2_4	722.302	261.712	1182.89	4.51982	2.17627	6.77e-09	3.52e-08	Up	2.79282	10.5935	5.63194	49.4059	72.9445	56.8635
TRINITY_DN15454_c0_g1_i1_3	8.83719	0	17.6744	Inf	Inf	0.00105509	0.00277012	Up	0	0	0	4.4567	2.31773	2.87202
TRINITY_DN15456_c0_g1_i1_3	9.01851	0.525766	17.5113	33.3061	5.05772	0.00403766	0.00937115	Up	0	0	0.141083	3.01808	3.46407	3.3905
TRINITY_DN15466_c0_g1_i1_3	13.6898	1.44834	25.9313	17.9042	4.16222	0.00112906	0.00294698	Up	0	0.143587	0	1.39699	1.81078	1.47904
TRINITY_DN15473_c0_g2_i1_4	142.712	11.8374	273.586	23.112	4.53057	5.14e-30	8.03e-29	Up	1.53184	0.745318	0	33.2665	35.586	38.6647
TRINITY_DN15479_c0_g2_i2_4	1900.83	1018.09	2783.57	2.73411	1.45107	7.19e-34	1.27e-32	Up	25.6675	19.1188	22.3667	121.43	128.157	132.247
TRINITY_DN15484_c0_g1_i1_2	55.1586	1.40738	108.91	77.3848	6.27398	9.4e-17	8.35e-16	Up	0.29847	0	0	12.8973	19.0597	13.9788
TRINITY_DN15489_c0_g1_i1_3	6.61544	0	13.2309	Inf	Inf	0.0065938	0.0145951	Up	0	0	0	2.39756	0.583148	3.43155
TRINITY_DN15489_c0_g2_i1_4	15738.2	951.052	30525.3	32.0964	5.00434	0	0	Up	39.2746	37.5355	16.1422	2071.49	1910.63	2193.65
TRINITY_DN15493_c0_g1_i3_4	1125.24	628.627	1621.85	2.57998	1.36736	3.03e-23	3.66e-22	Up	11.2754	14.1569	14.5516	71.9146	74.0595	69.0742
TRINITY_DN15501_c0_g1_i1_4	1017.35	210.622	1824.07	8.6604	3.11443	2.85e-35	5.26e-34	Up	6.45872	4.69507	3.086	87.4237	95.4448	72.3453
TRINITY_DN15502_c0_g1_i1_3	10.6985	0	21.397	Inf	Inf	0.00022933	0.000680101	Up	0	0	0	1.77863	1.03365	1.7609
TRINITY_DN15507_c0_g1_i1_3	58.2312	80.3202	36.1422	0.449977	-1.15208	0.0191639	0.0377433	Down	4.98535	4.95061	5.41504	3.95799	5.02299	5.35624
TRINITY_DN15508_c0_g1_i1_4	582.449	165.784	999.114	6.02661	2.59135	6.84e-45	1.64e-43	Up	2.69895	2.56649	2.03549	30.2327	30.8717	30.2229
TRINITY_DN15508_c0_g2_i1_4	299.349	13.8931	584.805	42.0932	5.39552	1.56e-70	6.72e-69	Up	0.117306	0.384703	0.280019	21.4137	22.844	24.9442
TRINITY_DN1550_c0_g1_i1_2	7.47963	0	14.9593	Inf	Inf	0.0162816	0.0326252	Up	0	0	0	5.53815	3.4384	0
TRINITY_DN15514_c0_g1_i1_3	12.2583	2.34563	22.171	9.45202	3.24062	0.0110042	0.0230574	Up	0.584717	0	0	5.00146	4.53554	2.53907
TRINITY_DN15514_c0_g1_i2_4	329.295	15.3595	643.231	41.8784	5.38814	6.17e-76	2.96e-74	Up	0.660657	0.543682	0.108658	40.1713	38.7664	33.7638
TRINITY_DN15517_c0_g2_i2_4	1438.09	1918.75	957.433	0.498987	-1.00292	4.04e-15	3.28e-14	Down	25.3572	27.3367	23.9421	28.246	26.192	25.1321
TRINITY_DN15518_c0_g1_i1_3	52.0197	89.5888	14.4506	0.161299	-2.63219	1.38e-06	5.63e-06	Down	4.51205	3.56813	5.54196	1.51594	1.99763	1.15174
TRINITY_DN15519_c0_g1_i1_2	143.749	212.118	75.3799	0.355368	-1.49262	0.0109624	0.0229793	Down	11.0355	19	25.6598	12.1379	11.9155	17.4064
TRINITY_DN15519_c0_g1_i1_3	46.5119	73.3817	19.6421	0.26767	-1.90147	0.000675531	0.00184091	Down	5.18364	2.52576	4.70024	2.30458	2.75296	1.94855
TRINITY_DN15521_c0_g1_i1_2	3.26703	6.53406	0	0	#NAME?	0.0429951	0.0765129	Down	0	0.915673	0.897904	0	0	0
TRINITY_DN15525_c0_g1_i2_3	33.3445	13.1602	53.5288	4.06748	2.02414	0.00236221	0.00577337	Up	0.92022	0	2.01322	8.1969	9.82001	6.98426
TRINITY_DN15526_c0_g2_i1_4	496.056	230.549	761.562	3.30325	1.72389	6.04e-20	6.34e-19	Up	6.0647	5.4662	5.23657	42.7852	35.2097	37.4249
TRINITY_DN15527_c0_g1_i1_3	5.65785	0.525766	10.7899	20.5223	4.35912	0.0457712	0.0808318	Up	0	0	0.0840801	1.4522	0.88703	1.16383
TRINITY_DN15529_c0_g1_i1_3	20.6604	4.39206	36.9287	8.40806	3.07177	0.000980757	0.00259313	Up	0.589176	0	0.301007	6.07103	5.10124	5.39489
TRINITY_DN1552_c0_g1_i1_3	13.7237	1.5773	25.8701	16.4015	4.03576	0.00110911	0.00289924	Up	0	0	0.380964	3.86916	5.43046	2.60575
TRINITY_DN15547_c0_g1_i1_2	84.7817	125.81	43.7534	0.347774	-1.52378	0.000211859	0.000632122	Down	12.5797	8.76044	11.1465	10.2579	6.62045	6.66367
TRINITY_DN15551_c0_g1_i4_4	847.171	1166.13	528.214	0.452964	-1.14253	2.43e-05	8.42e-05	Down	57.9306	74.4719	84.9345	71.8284	60.9066	72.8413
TRINITY_DN15552_c0_g1_i1_2	76.7723	10.3208	143.224	13.8772	3.79465	7.49e-14	5.63e-13	Up	1.9682	0	0	18.285	15.3919	21.5614
TRINITY_DN15554_c0_g1_i1_2	15.5504	0	31.1009	Inf	Inf	4.28e-06	1.64e-05	Up	0	0	0	5.62078	7.03802	5.39384
TRINITY_DN15555_c0_g1_i4_4	741.158	97.8216	1384.49	14.1533	3.82306	2.82e-98	1.83e-96	Up	1.58733	1.84117	1.614	48.0002	51.7524	49.0565
TRINITY_DN15558_c0_g1_i1_3	31.548	46.8557	16.2402	0.346601	-1.52865	0.0214146	0.0416132	Down	3.96678	5.29584	2.89956	2.79579	2.33284	3.74382
TRINITY_DN15564_c0_g1_i1_3	12.7274	1.87651	23.5784	12.565	3.65134	0.00451278	0.0103595	Up	0.417806	0	0	2.72901	3.84697	3.48483
TRINITY_DN15569_c0_g1_i1_2	18.1977	32.0281	4.36728	0.136358	-2.87453	0.00208951	0.00516644	Down	3.18266	2.18662	3.1812	0	0.948869	1.53079
TRINITY_DN15571_c0_g1_i1_3	34.9761	7.94347	62.0087	7.80625	2.96463	2.09e-05	7.3e-05	Up	0.370295	0.172101	0.425126	5.88679	4.0654	5.5574
TRINITY_DN15576_c0_g1_i2_2	35.1966	62.8209	7.57237	0.120539	-3.05243	9.44e-05	0.000298909	Down	3.67819	6.20478	2.53932	0.991378	1.00328	1.15779
TRINITY_DN15579_c0_g1_i1_2	17.6982	2.40025	32.9961	13.747	3.78104	0.000438894	0.00123707	Up	0.11243	0.338619	0	2.67961	2.99509	5.37538
TRINITY_DN15582_c0_g1_i6_4	440.846	44.0679	837.623	19.0076	4.2485	2.85e-36	5.39e-35	Up	0.901415	2.18514	1.78595	74.2592	51.9437	67.2646
TRINITY_DN15588_c0_g1_i2_4	593.739	284.593	902.885	3.17254	1.66564	1.32e-21	1.49e-20	Up	5.16801	4.1287	5.51452	34.5715	31.068	32.2831
TRINITY_DN15596_c0_g1_i1_3	12.4134	0	24.8267	Inf	Inf	5.6e-05	0.000183676	Up	0	0	0	4.5427	4.08869	3.90547
TRINITY_DN15599_c0_g1_i1_4	2098	3195	1001	0.313301	-1.67438	6.08e-26	8.18e-25	Down	87.8019	86.2333	101.73	58.5316	61.3165	60.166
TRINITY_DN15599_c0_g2_i1_4	9497.45	15806.6	3188.3	0.201707	-2.30967	1.32e-129	1.28e-127	Down	408.028	407.371	377.53	171.198	174.696	154.685
TRINITY_DN15601_c0_g1_i1_2	44.9672	65.1899	24.7446	0.379576	-1.39754	0.0125123	0.0258598	Down	5.16185	4.46767	4.29581	4.17519	4.9712	1.87066
TRINITY_DN15601_c0_g1_i1_3	29.3701	0	58.7401	Inf	Inf	5.37e-11	3.31e-10	Up	0	0	0	14.2439	11.4412	6.71913
TRINITY_DN1560_c0_g1_i1_2	25.0873	48.0283	2.14624	0.0446871	-4.484	3.12e-07	1.37e-06	Down	2.73137	1.76812	3.25613	0.248251	0.5092	0
TRINITY_DN15614_c0_g1_i1_4	1209.91	676.671	1743.14	2.57605	1.36516	9.42e-24	1.16e-22	Up	10.6726	10.5953	8.94313	52.3566	56.3122	53.1804
TRINITY_DN15615_c0_g1_i1_3	19.8234	0	39.6467	Inf	Inf	1.29e-07	5.89e-07	Up	0	0	0	10.5822	5.95141	6.53721
TRINITY_DN15621_c0_g1_i1_2	42.8986	79.0638	6.73345	0.0851647	-3.5536	1.18e-08	5.99e-08	Down	4.93351	2.79824	4.05324	0.559876	0.461989	1.09329
TRINITY_DN15628_c0_g1_i2_4	790.04	47.1119	1532.97	32.5389	5.02409	1.09e-134	1.12e-132	Up	1.58549	1.93184	0.854901	94.7061	91.701	108.637
TRINITY_DN15636_c0_g1_i1_4	201360	333071	69649.1	0.209112	-2.25765	3.7e-29	5.59e-28	Down	2585.99	2373.53	1936.56	833.277	920.749	1240.58
TRINITY_DN15639_c0_g1_i1_2	30.4785	50.32	10.6371	0.211389	-2.24203	0.00804858	0.0174389	Down	8.02035	3.50744	3.13147	1.44401	1.89291	3.00891
TRINITY_DN15641_c0_g1_i1_4	260.266	111.326	409.206	3.67573	1.87803	5.23e-14	3.97e-13	Up	6.63587	5.5386	5.5686	44.1661	43.8257	47.1587
TRINITY_DN15641_c0_g2_i1_4	1063.28	545.529	1581.03	2.89816	1.53514	5.59e-27	7.83e-26	Up	11.773	11.3193	7.92692	64.442	60.9218	61.2764
TRINITY_DN15643_c0_g1_i1_3	6.48184	0	12.9637	Inf	Inf	0.00733494	0.0160566	Up	0	0	0	3.03555	1.33015	2.75975
TRINITY_DN15644_c0_g1_i1_2	120.641	180.436	60.8461	0.337218	-1.56825	0.0121269	0.0251464	Down	13.2404	4.73037	10.6625	7.95635	5.95606	6.20287
TRINITY_DN15644_c0_g1_i1_4	514.011	29.7455	998.276	33.5606	5.0687	2.38e-104	1.71e-102	Up	1.01965	0.227787	0.574182	41.7996	45.977	39.5217
TRINITY_DN15647_c0_g1_i1_3	8.09519	0	16.1904	Inf	Inf	0.00194538	0.00484291	Up	0	0	0	3.0631	2.61992	2.60172
TRINITY_DN15648_c0_g1_i1_4	224.075	119.927	328.224	2.73687	1.45252	3.55e-08	1.72e-07	Up	2.86066	1.96953	2.12011	12.7903	12.553	14.1535
TRINITY_DN15656_c0_g1_i1_4	594.79	341.77	847.81	2.48065	1.31072	4.22e-14	3.21e-13	Up	11.62	11.1663	9.99863	57.6258	57.0895	54.5166
TRINITY_DN15658_c0_g1_i1_3	57.3415	32.054	82.629	2.57781	1.36614	0.00860612	0.0185088	Up	3.32177	2.89175	0.423451	14.2597	10.2451	10.8037
TRINITY_DN1565_c0_g1_i1_2	9.97427	0	19.9485	Inf	Inf	0.000417552	0.00118219	Up	0	0	0	2.68006	2.70978	4.41641
TRINITY_DN15661_c0_g2_i1_4	182.67	244.891	120.449	0.491849	-1.02371	0.000248767	0.000733455	Down	5.73723	4.59233	4.06415	4.25185	5.40562	5.01233
TRINITY_DN15664_c0_g2_i1_4	142.328	43.9174	240.738	5.48161	2.4546	2.48e-13	1.8e-12	Up	1.8177	2.42641	3.80241	33.1575	30.2356	29.0154
TRINITY_DN15665_c0_g3_i1_3	10.4115	0	20.823	Inf	Inf	0.000291742	0.000849654	Up	0	0	0	2.01091	2.49571	3.77593
TRINITY_DN15666_c1_g2_i8_4	26029.9	1091.15	50968.6	46.7107	5.54568	0	0	Up	44.6313	47.2689	0.302047	2985.47	2942.25	2940.82
TRINITY_DN15669_c0_g1_i1_3	5.85673	0	11.7135	Inf	Inf	0.0442925	0.0785087	Up	0	0	0	0	4.85099	2.12912
TRINITY_DN1566_c0_g1_i1_2	5.01051	0	10.021	Inf	Inf	0.0246882	0.0471566	Up	0	0	0	1.447	0.466105	3.66922
TRINITY_DN1566_c0_g2_i1_2	12.0476	0	24.0951	Inf	Inf	7.52e-05	0.000241814	Up	0	0	0	5.76206	6.14076	2.50337
TRINITY_DN15676_c0_g1_i1_2	394.865	69.1955	720.534	10.413	3.38032	7.47e-50	2.04e-48	Up	1.45664	1.26051	0.586277	23.1509	25.3945	23.0447
TRINITY_DN1567_c0_g1_i1_3	42.4997	23.2826	61.7169	2.65078	1.40642	0.0132218	0.0271533	Up	0	1.68303	2.15596	8.26862	6.79654	6.55504
TRINITY_DN15683_c0_g1_i1_4	3840.68	6955.58	725.775	0.104344	-3.26058	7.65e-66	3.03e-64	Down	172.294	183.865	204.17	41.1371	39.9863	40.7635
TRINITY_DN15686_c0_g1_i1_2	12.4991	0	24.9982	Inf	Inf	5.2e-05	0.000171358	Up	0	0	0	4.51497	4.65645	2.82508
TRINITY_DN15686_c0_g1_i1_4	3621.4	6406.9	835.894	0.130468	-2.93823	3.52e-158	4.62e-156	Down	226.483	230.136	219.636	51.5421	66.9852	64.9537
TRINITY_DN15689_c0_g1_i3_4	1276.7	168.489	2384.92	14.1548	3.82322	3.46e-142	3.88e-140	Up	2.61122	3.09638	1.93681	76.5327	73.4597	74.3789
TRINITY_DN1568_c0_g1_i1_3	16.9989	3.68037	30.3173	8.23759	3.04222	0.00247292	0.00602314	Up	0	0	0.641044	3.32659	3.52876	4.72147
TRINITY_DN15691_c0_g1_i1_3	41.3252	74.2439	8.40652	0.113228	-3.14269	4.01e-07	1.74e-06	Down	7.56663	5.24544	5.00402	1.53609	1.74191	0.988347
TRINITY_DN15694_c0_g1_i1_2	88.8974	174.571	3.22376	0.0184668	-5.75893	1.62e-29	2.48e-28	Down	10.6711	12.6616	9.69581	0.254014	0.990026	1.91e-22
TRINITY_DN15694_c0_g3_i2_4	76.1005	112.279	39.9224	0.355565	-1.49181	0.0489498	0.0856319	Down	4.76475	4.63516	10.4285	6.62598	2.98983	5.16322
TRINITY_DN156_c0_g1_i1_3	9.70121	0	19.4024	Inf	Inf	0.000518642	0.00144376	Up	0	0	0	2.22368	2.04981	1.51759
TRINITY_DN15701_c0_g1_i1_4	1427.5	260.749	2594.26	9.94926	3.31459	9.59e-09	4.91e-08	Up	16.8296	16.7496	10.6788	375.072	349.712	188.62
TRINITY_DN15710_c0_g2_i1_3	42.7303	3.97957	81.4811	20.4748	4.35578	6.34e-10	3.61e-09	Up	0.256099	0	0.312247	7.63322	7.52882	7.92807
TRINITY_DN15715_c0_g1_i1_4	892.174	87.162	1697.19	19.4716	4.2833	3.68e-130	3.61e-128	Up	1.1004	1.33135	0.470261	40.531	39.5014	36.9321
TRINITY_DN15717_c0_g1_i1_3	28.5967	5.22866	51.9647	9.93842	3.31302	3.94e-05	0.000132236	Up	0.481424	0.403597	0	6.31028	3.66975	7.88747
TRINITY_DN15717_c0_g2_i1_4	3813.64	7158.76	468.512	0.0654459	-3.93355	4.68e-23	5.62e-22	Down	422.298	390.553	557.238	53.3941	71.8104	61.7681
TRINITY_DN15717_c0_g3_i5_4	14743.6	28670.6	816.576	0.0284813	-5.13384	3.6e-190	6.45e-188	Down	1632.31	1378.15	1581.69	91.7605	105.106	75.1439
TRINITY_DN15718_c0_g1_i1_3	9.43313	0	18.8663	Inf	Inf	0.000651287	0.00178058	Up	0	0	0	1.71478	1.5251	2.83451
TRINITY_DN15722_c0_g1_i1_2	22.5417	36.9206	8.16282	0.221091	-2.17729	0.00774888	0.0168576	Down	4.88171	1.52157	4.17513	2.79693	1.04091	1.09612
TRINITY_DN15722_c0_g2_i1_4	84737.1	167857	1616.73	0.00963158	-6.69801	0	0	Down	7788.43	8233.63	7461.61	272.572	101.795	97.4069
TRINITY_DN15727_c0_g1_i1_2	47.7343	2.35929	93.1092	39.465	5.3025	5.64e-13	4e-12	Up	0.186854	0.0626058	0	5.82395	5.76917	5.60672
TRINITY_DN15733_c0_g1_i1_3	5.81132	0	11.6226	Inf	Inf	0.0126902	0.0261733	Up	0	0	0	2.89588	0.690047	1.53363
TRINITY_DN15737_c0_g2_i1_4	243.123	9.53273	476.713	50.008	5.64409	1.48e-60	5.23e-59	Up	0.906269	1.04863	0	68.9877	73.6304	56.5143
TRINITY_DN15741_c0_g2_i6_4	4823.16	2992.47	6653.86	2.22354	1.15286	5.35e-20	5.63e-19	Up	62.3295	57.0444	70.5104	265.921	305.93	307.567
TRINITY_DN15746_c0_g1_i1_3	11.0595	2.92804	19.1909	6.55419	2.71242	0.0351592	0.0641795	Up	0.326053	0	0.165802	2.34571	2.5943	1.64258
TRINITY_DN15749_c0_g1_i1_3	7.49119	0	14.9824	Inf	Inf	0.00321483	0.00763679	Up	0	0	0	0.901876	1.96631	2.40593
TRINITY_DN15759_c0_g1_i1_2	5.73654	0	11.4731	Inf	Inf	0.0135508	0.0277513	Up	0	0	0	1.25711	1.48927	1.74373
TRINITY_DN15766_c0_g1_i1_3	42.4007	20.4917	64.3096	3.13832	1.64999	0.0133559	0.0273983	Up	0	4.67311	0.653244	12.832	11.5302	10.3527
TRINITY_DN15767_c0_g1_i1_2	579.9	1049.58	110.224	0.105017	-3.2513	1.05e-31	1.74e-30	Down	97.2335	79.1346	106.234	22.7402	21.9659	17.0847
TRINITY_DN15771_c0_g1_i1_2	29.3586	48.9942	9.72304	0.198453	-2.33313	0.00104875	0.00275567	Down	4.7375	3.23455	3.68095	1.98027	0.936299	1.82583
TRINITY_DN15772_c0_g1_i4_4	660.609	172.708	1148.51	6.65002	2.73336	2.01e-54	6.08e-53	Up	4.39294	3.98852	5.60106	62.7208	70.7134	60.5795
TRINITY_DN15773_c0_g1_i1_2	5.03943	0	10.0789	Inf	Inf	0.0346652	0.0633919	Up	0	0	0	2.22243	3.83783	0
TRINITY_DN15775_c0_g1_i1_2	16.1878	0.469127	31.9065	68.0125	6.08773	1.78e-05	6.29e-05	Up	0.0420051	0	0	1.93192	1.49699	1.31099
TRINITY_DN15778_c0_g1_i1_4	136.724	11.8374	261.611	22.1003	4.466	2.04e-28	3e-27	Up	0.785816	0.368344	0	16.8639	19.9828	16.6511
TRINITY_DN1577_c0_g1_i1_1	442.479	871.444	13.5142	0.0155078	-6.01086	1.33e-27	1.91e-26	Down	78.5129	57.0336	93.7622	4.21837	2.12834	1.11288
TRINITY_DN15782_c0_g1_i1_3	9.26564	0	18.5313	Inf	Inf	0.000741544	0.00200289	Up	0	0	0	3.96387	1.57932	2.42653
TRINITY_DN15788_c0_g1_i1_3	6.80254	0	13.6051	Inf	Inf	0.00563284	0.0126528	Up	0	0	0	2.49027	0.586688	2.02526
TRINITY_DN1578_c0_g1_i1_1	230.471	457.523	3.41876	0.00747231	-7.06423	2.14e-83	1.13e-81	Down	35.7285	42.7072	40.1441	1.12279	0.74122	0.000671754
TRINITY_DN15790_c0_g1_i1_3	2795.73	1396.89	4194.56	3.00278	1.5863	6.76e-47	1.72e-45	Up	24.0773	24.77	18.6303	138.642	131.696	150.656
TRINITY_DN15792_c0_g1_i1_4	1304.99	53.039	2556.94	48.2087	5.59122	5.14e-191	9.35e-189	Up	2.81637	2.52757	0.284626	180.598	201.872	174.946
TRINITY_DN15801_c0_g2_i2_4	1954.95	520.938	3388.95	6.50549	2.70166	1.42e-43	3.29e-42	Up	20.4535	15.3882	20.8012	272.55	219.825	275.553
TRINITY_DN15805_c1_g1_i1_2	8.29111	1.40738	15.1748	10.7823	3.4306	0.0346859	0.0634234	Up	0.230043	0	0	2.09772	0.433724	2.77873
TRINITY_DN15810_c0_g1_i2_4	879.162	210.329	1548	7.35987	2.87968	7.34e-72	3.23e-70	Up	4.09074	3.70471	3.0642	58.0443	54.0996	53.9758
TRINITY_DN15815_c0_g1_i2_4	1348.34	220.993	2475.68	11.2025	3.48575	1.16e-52	3.4e-51	Up	3.91769	4.14806	3.35142	88.7982	99.3627	77.424
TRINITY_DN15822_c0_g1_i1_3	12.6198	2.85572	22.384	7.83828	2.97054	0.01537	0.031	Up	0.28956	0.284047	0	4.64506	2.33375	2.41818
TRINITY_DN15824_c0_g1_i1_4	1030.25	26.1979	2034.3	77.6512	6.27894	3.38e-101	2.3e-99	Up	0.848743	0.95786	0	106.121	82.4245	102.371
TRINITY_DN15824_c0_g2_i1_3	23.1852	2.89668	43.4738	15.0081	3.90767	3.04e-05	0.000103916	Up	0	0.803538	0	11.6788	8.00011	5.79514
TRINITY_DN15827_c0_g1_i1_2	4.49647	0	8.99295	Inf	Inf	0.037259	0.0675241	Up	0	0	0	3.08942	1.0424	0.550312
TRINITY_DN15829_c0_g1_i1_3	12.5111	0.965561	24.0567	24.9148	4.63893	0.000981569	0.00259516	Up	0	0.180027	0	3.83365	2.889	5.63531
TRINITY_DN15831_c0_g1_i1_3	22.5815	0	45.163	Inf	Inf	1.37e-08	6.89e-08	Up	0	0	0	4.11374	3.86431	4.11809
TRINITY_DN15835_c0_g1_i1_3	100.101	59.0918	141.111	2.38799	1.2558	0.000943064	0.0025038	Up	7.23676	1.6808	5.87853	26.3207	26.3937	20.7985
TRINITY_DN15836_c0_g1_i2_2	13.0556	1.87651	24.2348	12.9148	3.69096	0.00369276	0.00864771	Up	0.413065	0	0	2.45202	4.97677	3.59948
TRINITY_DN15837_c0_g1_i1_2	29.7821	50.4951	9.06917	0.179605	-2.4771	0.000497547	0.00138899	Down	3.85462	4.29375	3.38336	1.53556	1.37839	1.36752
TRINITY_DN15838_c0_g1_i1_3	100.079	32.2096	167.948	5.21421	2.38245	1.94e-09	1.06e-08	Up	1.35155	1.69293	2.02035	17.5607	22.2934	15.4091
TRINITY_DN15840_c0_g1_i1_4	5643.48	7731.71	3555.26	0.459829	-1.12083	2.2e-30	3.48e-29	Down	243.761	255.276	248.909	231.443	234.957	249.585
TRINITY_DN15843_c0_g1_i1_3	63.19	27.1089	99.2712	3.66194	1.87261	0.00018561	0.00055985	Up	4.10965	3.82412	0	20.3833	22.3622	16.7039
TRINITY_DN15850_c0_g1_i2_3	38.0143	8.91341	67.1152	7.52969	2.91259	1.93e-05	6.79e-05	Up	1.88949	0	0	8.72322	8.885	11.7676
TRINITY_DN15853_c0_g1_i1_4	116.459	19.2961	213.623	11.0708	3.46869	4.87e-18	4.63e-17	Up	1.3707	0.951975	0.434646	18.1819	20.2303	23.8898
TRINITY_DN15854_c0_g1_i1_3	43.6124	62.2299	24.9949	0.401655	-1.31597	0.0236678	0.0454504	Down	1.52194	2.22655	2.90805	2.39466	1.72413	1.46348
TRINITY_DN1585_c0_g1_i1_2	9.04015	1.5773	16.503	10.4628	3.3872	0.022023	0.0426677	Up	0	0	0.344237	4.51476	2.62792	0.896247
TRINITY_DN1585_c0_g1_i1_3	4.65555	0	9.3111	Inf	Inf	0.0329056	0.0606292	Up	0	0	0	2.24515	0.396797	2.49978
TRINITY_DN15867_c0_g2_i1_4	526.84	31.0804	1022.6	32.9018	5.04009	3.66e-105	2.67e-103	Up	2.19025	4.31829	0	140.749	143.779	158.792
TRINITY_DN15873_c0_g1_i2_4	5672.69	8033.49	3311.88	0.412259	-1.27838	5.4e-32	9e-31	Down	145.331	141.188	119.782	115.798	109.82	122.562
TRINITY_DN15874_c0_g1_i1_2	20.337	2.34563	38.3283	16.3403	4.03036	8.14e-05	0.000260489	Up	0.419937	0	0	5.08149	6.01335	2.7059
TRINITY_DN15877_c0_g1_i1_3	5.74754	0	11.4951	Inf	Inf	0.0134477	0.0275654	Up	0	0	0	1.37719	1.47619	2.34743
TRINITY_DN1588_c0_g1_i1_3	11.2406	0	22.4811	Inf	Inf	0.000146967	0.000450825	Up	0	0	0	3.34798	2.05346	3.32601
TRINITY_DN15896_c0_g1_i3_4	1435.17	819.38	2050.96	2.50307	1.3237	7.96e-25	1.03e-23	Up	24.8464	25.0312	22.9047	127.644	133.673	117.673
TRINITY_DN15902_c0_g1_i3_4	504.555	281.866	727.245	2.58011	1.36743	1.64e-13	1.2e-12	Up	8.36278	6.37696	6.72552	38.1002	39.3886	37.7184
TRINITY_DN15909_c0_g3_i1_4	383.158	556.784	209.532	0.376326	-1.40995	1.16e-08	5.88e-08	Down	62.723	52.6754	41.3384	36.2281	44.0294	42.0617
TRINITY_DN15913_c0_g1_i2_4	584.318	34.3656	1134.27	33.006	5.04466	2.39e-115	1.98e-113	Up	0.937825	1.73355	1.04923	89.9434	88.4934	80.4233
TRINITY_DN15920_c0_g1_i1_4	1240.22	755.548	1724.9	2.28297	1.19091	8.29e-19	8.19e-18	Up	14.9168	12.9117	11.7262	63.3343	64.7028	59.5708
TRINITY_DN15926_c0_g1_i1_3	16.1664	2.4139	29.919	12.3944	3.63162	0.00112167	0.0029292	Up	0	0.529711	0	3.85581	3.95434	6.2785
TRINITY_DN15926_c0_g1_i1_4	3978.49	2485.38	5471.6	2.20151	1.1385	4.28e-29	6.45e-28	Up	38.7939	39.5182	39.8727	183.165	181.679	176.821
TRINITY_DN15926_c0_g2_i1_3	12.6881	0	25.3762	Inf	Inf	4.5e-05	0.000149855	Up	0	0	0	4.78932	2.40948	7.25934
TRINITY_DN15938_c0_g1_i2_4	26943.1	50694.7	3191.49	0.0629552	-3.98953	6.12e-254	1.73e-251	Down	472.678	467.873	505.957	64.9929	64.9269	59.7285
TRINITY_DN15939_c0_g1_i4_4	1874.37	2509.06	1239.69	0.494084	-1.01717	1.34e-17	1.24e-16	Down	47.5365	45.7987	43.6243	48.0961	49.2104	43.4357
TRINITY_DN15942_c0_g1_i1_3	31.2171	47.5691	14.8651	0.312494	-1.6781	0.0132522	0.0272127	Down	3.22727	3.40364	2.84268	2.2779	2.46539	1.37212
TRINITY_DN15943_c0_g1_i1_3	55.6336	9.65561	101.611	10.5236	3.39555	3.14e-09	1.68e-08	Up	0	2.77664	0	21.3033	16.2414	22.3126
TRINITY_DN15947_c0_g1_i1_2	5.45544	0	10.9109	Inf	Inf	0.0390318	0.0703194	Up	0	0	0	3.15824	0.67953	0.531166
TRINITY_DN15947_c0_g1_i1_3	17.1819	0	34.3639	Inf	Inf	1.13e-06	4.64e-06	Up	0	0	0	5.11461	7.16185	5.59043
TRINITY_DN15949_c0_g1_i1_2	15.5589	0	31.1178	Inf	Inf	2.71e-05	9.3e-05	Up	0	0	0	4.49863	2.81995	1.2029
TRINITY_DN1594_c0_g1_i1_3	16.9749	0	33.9498	Inf	Inf	1.34e-06	5.46e-06	Up	0	0	0	5.93117	6.10808	6.64115
TRINITY_DN1594_c0_g2_i1_3	18.65	0	37.2999	Inf	Inf	3.37e-07	1.47e-06	Up	0	0	0	6.74666	8.4448	4.67881
TRINITY_DN15953_c0_g1_i1_3	12.2777	0	24.5555	Inf	Inf	6.24e-05	0.000203171	Up	0	0	0	5.17658	4.19588	3.07081
TRINITY_DN15954_c1_g2_i2_4	2453.07	4291.82	614.316	0.143137	-2.80454	8.9e-85	4.82e-83	Down	209.169	173.065	180.815	54.4498	49.8916	63.2287
TRINITY_DN15956_c0_g1_i2_2	15.752	0	31.504	Inf	Inf	2.49e-05	8.62e-05	Up	0	0	0	3.78363	8.8045	3.38707
TRINITY_DN1595_c0_g1_i1_3	13.5031	1.90382	25.1023	13.1853	3.72085	0.00280807	0.00675279	Up	0.281548	0.286729	0	2.99259	5.28378	4.35606
TRINITY_DN15967_c0_g1_i1_3	19.1462	0	38.2924	Inf	Inf	8.26e-07	3.46e-06	Up	0	0	0	2.80563	7.49378	4.4119
TRINITY_DN1596_c0_g1_i1_3	6.72521	0	13.4504	Inf	Inf	0.00602633	0.0134522	Up	0	0	0	2.1904	1.22943	3.39184
TRINITY_DN15973_c0_g1_i2_4	786.44	475.441	1097.44	2.30825	1.2068	9.05e-15	7.18e-14	Up	19.0718	16.267	17.1876	86.9692	91.0092	74.3521
TRINITY_DN15977_c0_g1_i1_2	22.8568	1.93112	43.7825	22.672	4.50284	0.00543314	0.0122432	Up	0	0.477975	0	4.30584	3.93918	13.248
TRINITY_DN1597_c0_g1_i1_3	11.3525	0	22.705	Inf	Inf	0.000134127	0.000414468	Up	0	0	0	3.09208	1.57727	3.13465
TRINITY_DN15985_c0_g1_i1_3	8.47664	1.5773	15.376	9.7483	3.28515	0.031354	0.058114	Up	0	0	0.370042	1.82836	3.81628	3.17753
TRINITY_DN15988_c0_g1_i2_4	1633.45	978.993	2287.91	2.337	1.22466	3.44e-23	4.15e-22	Up	34.9198	33.9522	35.9143	162.109	172.994	174.825
TRINITY_DN15994_c0_g1_i1_2	34.8435	56.0186	13.6684	0.243998	-2.03506	0.00163441	0.00412584	Down	2.70677	4.25197	3.01476	0.909762	2.09053	2.12002
TRINITY_DN15995_c0_g1_i2_4	2617.04	4484.82	749.252	0.167064	-2.58153	2.71e-111	2.13e-109	Down	216.692	205.486	211.254	69.9314	65.8581	84.4714
TRINITY_DN16008_c0_g1_i1_4	2509.63	1367.62	3651.63	2.67006	1.41687	8.19e-37	1.58e-35	Up	38.5075	35.485	36.8602	198.527	213.366	203.916
TRINITY_DN16011_c0_g1_i1_3	608.088	315.881	900.295	2.85011	1.51102	3.12e-12	2.11e-11	Up	6.97241	9.82926	5.32315	39.078	48.773	43.0199
TRINITY_DN16014_c0_g1_i1_3	54.8013	8.12535	101.477	12.489	3.64258	6.57e-10	3.73e-09	Up	0.560015	1.09281	0	18.365	12.6055	11.1308
TRINITY_DN16016_c0_g2_i1_4	507.861	705.871	309.852	0.438964	-1.18783	2.52e-07	1.12e-06	Down	38.4068	46.7812	38.4798	25.987	49.3703	37.523
TRINITY_DN16017_c0_g1_i2_4	302.89	464.92	140.861	0.302979	-1.72271	0.0014257	0.00364101	Down	7.69524	15.9074	15.9531	7.43164	8.25502	9.36403
TRINITY_DN16017_c0_g2_i1_4	4.52376	0	9.04752	Inf	Inf	0.0365544	0.066409	Up	3.75e-08	7.74e-12	2.01e-23	0.719474	1.61936	0.416539
TRINITY_DN16020_c0_g1_i1_4	420.65	165.321	675.98	4.0889	2.03171	4.88e-23	5.85e-22	Up	3.57017	4.04748	2.02575	24.3873	28.0263	29.6417
TRINITY_DN16022_c0_g1_i2_4	3213.8	5321.05	1106.55	0.207957	-2.26564	5.27e-84	2.82e-82	Down	203.102	201.168	221.968	93.5191	87.5745	90.2159
TRINITY_DN16028_c0_g1_i1_2	6.3618	0	12.7236	Inf	Inf	0.00808314	0.0175035	Up	0	0	0	2.17902	1.85842	1.52105
TRINITY_DN16029_c0_g1_i1_3	18.5346	1.44834	35.6208	24.5942	4.62024	0.00253715	0.00616239	Up	0	0.227768	0	5.77578	0.871239	4.61166
TRINITY_DN16035_c1_g1_i1_4	961.838	179.374	1744.3	9.72436	3.2816	5.13e-94	3.18e-92	Up	3.30383	2.56649	2.32078	57.1008	56.2059	52.2497
TRINITY_DN16036_c0_g1_i3_4	266.523	22.6032	510.443	22.5828	4.49715	3.49e-52	1.01e-50	Up	0.974983	1.22759	0.213448	38.5753	38.8168	34.4535
TRINITY_DN16037_c0_g1_i4_4	930.04	36.1199	1823.96	50.4974	5.65814	7.12e-183	1.19e-180	Up	3.31511	2.25398	0.0668278	197.708	207.788	181.897
TRINITY_DN16050_c0_g1_i1_2	7.23288	0.965561	13.5002	13.9817	3.80547	0.0344243	0.063005	Up	0	0.22764	0	2.77027	2.61075	0.283043
TRINITY_DN16050_c0_g1_i1_3	16.8193	6.69066	26.948	4.02771	2.00996	0.0442982	0.0785163	Up	0.46911	0.891309	0	4.56559	4.53498	3.04948
TRINITY_DN16051_c0_g1_i1_3	8.74684	0	17.4937	Inf	Inf	0.00113908	0.00296978	Up	0	0	0	2.23411	1.67484	2.0253
TRINITY_DN16062_c1_g2_i1_4	686.335	88.8689	1283.8	14.446	3.8526	4.98e-84	2.66e-82	Up	11.3943	11.8697	2.41677	280.36	250.239	231.866
TRINITY_DN16066_c0_g1_i1_4	2181.47	3028.8	1334.14	0.440486	-1.18283	1.47e-24	1.89e-23	Down	59.6487	58.49	60.8089	55.0538	54.8328	54.2107
TRINITY_DN16072_c0_g1_i1_3	9.53189	2.42958	16.6342	6.84653	2.77537	0.0494627	0.0864153	Up	0.200774	0.197205	0.0989175	1.70304	2.52705	1.77307
TRINITY_DN16074_c0_g1_i1_3	4.19631	0	8.39262	Inf	Inf	0.0477847	0.0838672	Up	0	0	0	1.97152	0.514019	1.02351
TRINITY_DN16075_c0_g1_i1_2	539.845	251.997	827.693	3.28453	1.71569	5.06e-21	5.56e-20	Up	20.3394	15.8619	16.5301	119.972	126.804	113.779
TRINITY_DN16076_c0_g1_i2_2	12.8083	0.965561	24.6511	25.5304	4.67414	0.000793989	0.00213442	Up	0	0.127074	0	1.85548	2.92168	2.24939
TRINITY_DN16076_c0_g2_i1_4	1250.41	272.554	2228.26	8.17547	3.0313	4.52e-99	2.98e-97	Up	5.46605	6.30434	6.81052	109.717	103.742	103.046
TRINITY_DN16077_c0_g1_i2_4	649.191	150.199	1148.18	7.64438	2.9344	1.89e-59	6.49e-58	Up	12.7651	16.7825	8.89433	191.752	203.665	216.183
TRINITY_DN16079_c0_g1_i1_2	333.848	637.586	30.1102	0.0472253	-4.4043	8.01e-24	9.93e-23	Down	44.9476	37.4635	56.4672	5.6147	5.71647	2.30564
TRINITY_DN16080_c0_g1_i1_3	20.9742	0	41.9484	Inf	Inf	5.08e-08	2.42e-07	Up	0	0	0	7.72611	8.36238	8.68371
TRINITY_DN16082_c0_g1_i2_4	2196.39	3332.3	1060.49	0.318245	-1.65179	6.84e-26	9.19e-25	Down	57.6084	63.6738	49.943	40.5652	37.5785	35.2077
TRINITY_DN16085_c0_g1_i1_2	17.4977	5.78343	29.2119	5.05097	2.33656	0.0206064	0.0402404	Up	0	0	1.33915	7.90307	4.43068	2.77284
TRINITY_DN16090_c0_g1_i1_2	21.2434	4.22214	38.2646	9.06285	3.17996	0.000955584	0.00253354	Up	0.599204	0	0	5.89869	3.33319	2.42424
TRINITY_DN16090_c0_g2_i1_2	10.1945	0	20.3891	Inf	Inf	0.000348625	0.00100162	Up	0	0	0	2.95549	2.96408	5.15268
TRINITY_DN16091_c0_g1_i1_3	7.86278	1.44834	14.2772	9.85763	3.30124	0.0447862	0.0792905	Up	0	0.230279	0	1.33839	1.67419	1.61708
TRINITY_DN16092_c0_g1_i1_4	16416.8	32473.7	359.971	0.011085	-6.49525	0	0	Down	1031.2	965.849	993.272	24.61	24.2946	20.0882
TRINITY_DN16096_c0_g1_i1_3	8.0682	1.44834	14.6881	10.1413	3.34217	0.039589	0.0711758	Up	0	0.365783	0	2.18752	2.91497	2.21701
TRINITY_DN16099_c0_g1_i1_4	370.447	99.317	641.578	6.4599	2.69151	1.06e-33	1.85e-32	Up	1.97576	1.92263	1.93397	27.9641	25.501	25.1319
TRINITY_DN1609_c0_g1_i1_2	52.1891	88.153	16.2252	0.184057	-2.44178	4.39e-06	1.68e-05	Down	7.00479	5.28882	4.05885	1.70883	2.32264	2.19625
TRINITY_DN16100_c0_g1_i1_4	1251.05	488.998	2013.11	4.11681	2.04153	1.25e-16	1.11e-15	Up	3.69254	4.07509	3.3356	37.3365	31.0679	26.6421
TRINITY_DN16101_c0_g1_i1_3	8.99201	0	17.984	Inf	Inf	0.000934763	0.00248353	Up	0	0	0	1.41843	3.9628	2.89729
TRINITY_DN16103_c0_g1_i1_3	7.00923	0	14.0185	Inf	Inf	0.00474695	0.0108503	Up	0	0	0	1.93197	1.91691	1.3914
TRINITY_DN16105_c1_g3_i1_4	170.693	96.1675	245.219	2.54991	1.35045	8.21e-06	3.03e-05	Up	3.9941	3.23945	6.40746	22.9891	20.6573	28.9847
TRINITY_DN16106_c0_g1_i1_3	38.5411	56.8453	20.237	0.356001	-1.49005	0.0143361	0.029186	Down	3.7094	4.99662	5.22285	1.96169	2.52066	5.89682
TRINITY_DN16106_c0_g1_i3_4	3768.79	1603.9	5933.67	3.69952	1.88734	9.05e-73	4.03e-71	Up	37.0105	37.9422	35.2988	284.128	278.084	286.521
TRINITY_DN1610_c0_g1_i1_1	453.877	878.039	29.7144	0.0338418	-4.88505	2.3e-07	1.02e-06	Down	51.931	54.886	108.399	6.4886	5.26647	3.51506
TRINITY_DN16114_c0_g1_i1_4	488.001	186.215	789.786	4.24125	2.08449	2.9e-27	4.1e-26	Up	6.35345	4.22256	4.88772	43.3267	46.9597	46.048
TRINITY_DN1612_c0_g1_i1_3	13.1318	1.44834	24.8153	17.1336	4.09876	0.00162751	0.00410992	Up	0	0.393965	0	4.71944	4.92624	3.83831
TRINITY_DN16131_c0_g1_i2_3	17.5773	0.965561	34.1891	35.4085	5.14603	2.62e-05	9.04e-05	Up	0	0.0978383	0	2.61708	2.49908	3.20556
TRINITY_DN16132_c0_g1_i4_4	623.471	888.766	358.175	0.403002	-1.31114	1.41e-14	1.11e-13	Down	31.2684	28.7735	33.7987	27.9779	26.4118	24.3442
TRINITY_DN16136_c0_g1_i1_3	25.0102	4.69127	45.3291	9.66243	3.27239	0.000159556	0.000486551	Up	1.40189	0	0	7.06904	7.29722	12.4182
TRINITY_DN16136_c0_g1_i3_4	134.343	11.8647	256.821	21.6458	4.43601	8.83e-28	1.27e-26	Up	1.05824	0.711537	0	25.0537	28.6185	24.0564
TRINITY_DN16143_c0_g1_i1_3	28.6297	4.73223	52.5271	11.0999	3.47247	4.78e-05	0.000158239	Up	0.581123	0.28948	0	6.83479	8.60896	3.37972
TRINITY_DN16146_c0_g1_i1_3	26.2597	0	52.5194	Inf	Inf	7.62e-09	3.94e-08	Up	0	0	0	7.09988	8.78608	3.36354
TRINITY_DN16150_c0_g1_i17_4	1888.31	59.4127	3717.2	62.5657	5.9673	6.82e-155	8.69e-153	Up	1.62096	2.07229	0.185195	165.777	183.643	151.74
TRINITY_DN16158_c0_g1_i1_3	253.659	444.848	62.4706	0.140431	-2.83206	6.43e-28	9.3e-27	Down	39.9134	41.4671	43.402	18.3101	7.28135	10.8833
TRINITY_DN1615_c0_g1_i1_3	5.32734	0	10.6547	Inf	Inf	0.019018	0.0374863	Up	0	0	0	0.616933	2.64771	3.05404
TRINITY_DN16160_c0_g1_i1_2	9.19609	1.5773	16.8149	10.6606	3.41421	0.0201473	0.0394351	Up	0	0	0.199208	1.78641	1.85641	1.16897
TRINITY_DN16165_c0_g1_i2_4	337.809	160.572	515.047	3.20757	1.68148	2.13e-14	1.66e-13	Up	3.82055	3.49945	3.99111	28.1276	22.5728	25.0857
TRINITY_DN16167_c0_g1_i1_3	6.44319	0	12.8864	Inf	Inf	0.0234044	0.0450112	Up	0	0	0	4.56975	0.387993	1.87909
TRINITY_DN16167_c1_g3_i3_4	201.225	111.137	291.313	2.62121	1.39023	0.000151605	0.000463979	Up	3.28442	4.29931	7.68012	23.4151	34.6199	25.6177
TRINITY_DN16170_c0_g1_i1_2	19.9592	2.10307	37.8153	17.981	4.1684	4.41e-05	0.000147077	Up	0	0	0.57654	6.65208	8.50407	6.97752
TRINITY_DN16175_c0_g1_i1_2	13.7925	0	27.585	Inf	Inf	1.8e-05	6.35e-05	Up	0	0	0	2.96005	3.27519	1.89462
TRINITY_DN16176_c0_g1_i2_2	9.81835	0	19.6367	Inf	Inf	0.00843532	0.0181752	Up	0	0	0	5.95459	0	4.39246
TRINITY_DN16176_c0_g2_i1_4	2244.92	3250.92	1238.92	0.3811	-1.39176	1.3e-33	2.27e-32	Down	40.903	39.2147	38.7813	32.4569	35.2434	26.5614
TRINITY_DN16179_c0_g1_i4_3	5.0651	0	10.1302	Inf	Inf	0.0234502	0.0450883	Up	0.0125559	0	0	0.571528	0.487816	0.367175
TRINITY_DN16179_c0_g2_i1_3	22.8599	0	45.7197	Inf	Inf	1.1e-08	5.59e-08	Up	0	0	0	6.41384	6.62601	9.75596
TRINITY_DN1618_c0_g1_i1_3	9.21414	1.05153	17.3767	16.5252	4.04659	0.00951801	0.0202491	Up	0	0	0.141652	0.878891	2.34125	2.68278
TRINITY_DN16190_c0_g1_i4_4	9103.13	1630.42	16575.8	10.1666	3.34577	1.3e-252	3.67e-250	Up	19.6816	20.1716	15.5469	398.075	396.779	375.396
TRINITY_DN16198_c0_g1_i1_2	15.2199	28.2833	2.15653	0.0762473	-3.71317	0.0275381	0.0519087	Down	2.38668	3.98586	0.290202	0.634827	0.00283653	0.457481
TRINITY_DN16198_c0_g2_i2_4	1037.51	442.143	1632.88	3.6931	1.88483	3.79e-39	7.81e-38	Up	12.445	11.8658	14.2301	107.9	89.5057	99.0263
TRINITY_DN1619_c0_g1_i1_1	71.6837	141.397	1.96997	0.0139322	-6.16543	1.06e-25	1.41e-24	Down	13.0924	9.28688	15.0669	0.172812	0.175794	0.867306
TRINITY_DN16201_c0_g1_i1_4	3013.52	4895.65	1131.38	0.2311	-2.11341	3.95e-60	1.38e-58	Down	97.3066	107.45	109.84	54.1688	48.4618	48.8562
TRINITY_DN16203_c0_g3_i1_4	3536.27	1546.26	5526.28	3.57398	1.83753	7.19e-68	2.96e-66	Up	39.5978	43.4828	40.6991	291.183	298.587	331.126
TRINITY_DN16205_c0_g1_i1_4	1934.8	3250.35	619.251	0.190518	-2.392	1.02e-84	5.5e-83	Down	91.4421	84.3655	91.7729	31.5108	36.7334	37.8659
TRINITY_DN16207_c0_g1_i1_2	6.04495	0	12.0899	Inf	Inf	0.0104969	0.02211	Up	0	0	0	2.11288	3.09669	1.92769
TRINITY_DN16217_c0_g1_i1_2	30.1819	51.6893	8.67447	0.16782	-2.57502	0.000290677	0.000846774	Down	4.14927	4.50113	4.47414	1.5983	0.651389	2.29994
TRINITY_DN16217_c0_g1_i1_3	14.2436	4.75954	23.7276	4.98527	2.31767	0.0367615	0.0667245	Up	0.685117	0.654164	0	5.97201	2.74216	4.30516
TRINITY_DN16218_c0_g1_i1_2	10.2744	1.90382	18.6449	9.79344	3.29182	0.0195709	0.0384512	Up	0.163625	0.161807	0	2.4992	1.75126	3.87449
TRINITY_DN16218_c0_g1_i1_4	3390.49	2216.88	4564.1	2.05879	1.0418	2.15e-23	2.61e-22	Up	17.5244	16.7396	16.8797	74.7867	72.2663	72.0673
TRINITY_DN16223_c0_g1_i1_2	171.361	326.89	15.833	0.0484353	-4.3678	3.78e-30	5.93e-29	Down	28.1562	24.2289	34.2261	1.29208	3.99172	3.44769
TRINITY_DN16224_c0_g1_i1_3	54.977	90.5294	19.4247	0.214568	-2.22049	1.91e-05	6.7e-05	Down	9.84113	6.30135	8.87442	1.92241	7.11556	2.04731
TRINITY_DN16227_c0_g1_i3_4	514.261	87.2281	941.295	10.7912	3.43178	1.5e-63	5.67e-62	Up	3.17468	2.67443	2.55981	61.8274	64.4299	62.8894
TRINITY_DN16228_c0_g1_i1_4	291.577	32.2425	550.912	17.0865	4.09479	5.66e-51	1.6e-49	Up	0.149777	1.78292	0.964175	33.0968	37.2954	32.8496
TRINITY_DN16235_c0_g1_i2_4	772.09	352.262	1191.92	3.38361	1.75856	3.3e-28	4.82e-27	Up	6.94149	7.34096	5.86596	46.7366	49.0157	45.9478
TRINITY_DN16235_c0_g3_i2_4	105.114	20.7894	189.438	9.11223	3.1878	1.06e-14	8.35e-14	Up	1.50566	0.776101	0.588669	19.3295	16.4422	18.0176
TRINITY_DN16240_c0_g2_i5_4	723.002	1018.11	427.891	0.420278	-1.25058	7.6e-15	6.06e-14	Down	18.5859	17.7051	18.7923	18.9032	15.5998	13.6902
TRINITY_DN16242_c0_g1_i1_3	9.36713	0	18.7343	Inf	Inf	0.000681611	0.00185602	Up	0	0	0	3.9332	5.1465	2.14382
TRINITY_DN16242_c1_g1_i1_4	108.512	180.994	36.0293	0.199064	-2.3287	3.72e-06	1.44e-05	Down	9.77382	13.5128	17.681	3.8274	5.15438	7.97111
TRINITY_DN16242_c2_g4_i1_4	122.261	163.435	81.0875	0.496144	-1.01117	0.0031111	0.00741408	Down	9.72006	10.9703	10.5587	10.4788	10.1789	11.6892
TRINITY_DN16246_c0_g1_i1_4	630.919	130.639	1131.2	8.65896	3.11419	1.12e-64	4.32e-63	Up	2.44616	1.89226	2.98443	42.2307	48.3015	42.0026
TRINITY_DN16249_c0_g1_i1_2	5.95041	0	11.9008	Inf	Inf	0.0113643	0.0237441	Up	0	0	0	2.63865	1.39663	2.91705
TRINITY_DN1625_c0_g1_i1_1	400.939	680.383	121.494	0.178567	-2.48546	1.41e-32	2.39e-31	Down	56.5675	56.4241	57.2548	25.0325	18.4463	19.8628
TRINITY_DN1625_c0_g1_i1_3	21.2418	8.62178	33.8618	3.92747	1.9736	0.0245464	0.0469186	Up	0.318388	0.88651	0	4.17606	2.68647	3.03284
TRINITY_DN16263_c0_g1_i1_3	23.3412	2.62883	44.0536	16.7579	4.06677	1.22e-05	4.39e-05	Up	0	0	0.398221	3.24033	3.8086	6.36235
TRINITY_DN16269_c0_g1_i1_3	14.4062	0	28.8125	Inf	Inf	1.1e-05	3.99e-05	Up	0	0	0	1.88284	1.39619	2.60464
TRINITY_DN16275_c0_g1_i1_2	11.4388	2.98468	19.8928	6.66498	2.7366	0.0291219	0.054511	Up	0.320122	0	0.330088	3.53295	3.21902	3.85409
TRINITY_DN16277_c0_g1_i1_2	4.51388	0	9.02776	Inf	Inf	0.0368078	0.0667976	Up	0	0	0	1.72055	1.07683	0.705801
TRINITY_DN1627_c0_g1_i1_3	26.1963	0	52.3926	Inf	Inf	1.01e-05	3.67e-05	Up	0	0	0	11.6322	13.0487	2.76963
TRINITY_DN16281_c0_g1_i1_2	26.7224	44.8113	8.6334	0.192661	-2.37586	0.00141973	0.00362776	Down	3.50709	3.97902	2.18911	1.45687	1.25134	1.22511
TRINITY_DN16283_c0_g1_i2_4	1471.18	2326.42	615.941	0.264759	-1.91725	5.86e-17	5.27e-16	Down	110.396	97.3472	128.514	64.3642	59.0054	62.1418
TRINITY_DN16284_c0_g2_i1_2	5.73964	0	11.4793	Inf	Inf	0.0135216	0.0276936	Up	0	0	0	0.958555	3.37004	2.06609
TRINITY_DN16284_c2_g1_i1_4	2142.37	3145.77	1138.97	0.362065	-1.46568	1.98e-36	3.78e-35	Down	81.9071	71.426	71.577	57.4655	54.5314	57.3094
TRINITY_DN16287_c0_g1_i1_4	326.001	82.4352	569.567	6.90927	2.78853	4.6e-32	7.69e-31	Up	0.977313	1.0811	0.912625	14.8388	14.8196	13.0802
TRINITY_DN16311_c0_g1_i1_3	9.69664	0	19.3933	Inf	Inf	0.000520278	0.00144774	Up	0	0	0	3.24953	1.6354	2.00754
TRINITY_DN16313_c0_g1_i1_3	19.324	0	38.648	Inf	Inf	1.95e-07	8.74e-07	Up	0	0	0	8.24334	4.40733	6.94353
TRINITY_DN16323_c0_g1_i2_4	232.919	138.921	326.916	2.35326	1.23466	2.34e-06	9.25e-06	Up	8.52556	6.51836	3.45534	29.3983	31.0811	29.5187
TRINITY_DN16323_c1_g1_i6_4	318.113	116.85	519.377	4.44482	2.15213	1.19e-20	1.28e-19	Up	5.23997	5.13704	4.81985	49.0594	46.6916	44.6579
TRINITY_DN16327_c0_g1_i5_4	296.128	108.057	484.199	4.48097	2.16381	1.64e-17	1.51e-16	Up	2.7705	2.35314	1.59922	20.4102	24.0109	17.8128
TRINITY_DN16331_c0_g1_i1_4	616.803	149.375	1084.23	7.25847	2.85966	3.91e-55	1.21e-53	Up	3.95166	3.61165	3.18349	54.4062	58.0164	49.5029
TRINITY_DN16332_c0_g1_i1_3	12.3239	0	24.6478	Inf	Inf	6.04e-05	0.000197305	Up	0	0	0	2.50535	6.55114	3.42401
TRINITY_DN16337_c0_g1_i1_4	679.779	72.3283	1287.23	17.797	4.15357	1.82e-102	1.26e-100	Up	1.89029	2.50632	0.994725	70.5098	60.6993	66.178
TRINITY_DN16340_c0_g1_i1_4	14924.9	25983.8	3866.07	0.148788	-2.74867	1.3e-188	2.27e-186	Down	642.249	610.868	638.259	192.317	196.722	196.654
TRINITY_DN16343_c0_g1_i1_2	14.9992	0	29.9984	Inf	Inf	6.71e-06	2.51e-05	Up	0	0	0	5.67588	6.49958	4.70139
TRINITY_DN16343_c0_g2_i1_4	361.976	203.224	520.728	2.56234	1.35746	3.15e-07	1.38e-06	Up	3.35843	3.21083	3.03456	18.6687	19.3851	13.1262
TRINITY_DN16344_c0_g1_i1_4	267.178	420.65	113.706	0.27031	-1.88731	7.62e-15	6.08e-14	Down	10.9772	9.58716	9.68744	6.10759	4.61512	6.28203
TRINITY_DN16349_c0_g2_i2_4	21245.9	37938	4553.81	0.120033	-3.0585	1.37e-236	3.45e-234	Down	2348.47	2415.86	2325.87	540.546	574.809	655.663
TRINITY_DN16351_c0_g1_i1_2	17.769	4.69127	30.8466	6.57533	2.71706	0.0162631	0.0325904	Up	1.135	0	0	4.21424	2.72408	8.26552
TRINITY_DN16357_c0_g1_i1_2	87.2795	162.746	11.8125	0.0725821	-3.78424	2.61e-09	1.41e-08	Down	6.99167	6.88818	11.5409	2.06526	1.07246	0.73984
TRINITY_DN16358_c0_g1_i1_3	158.773	82.0244	235.521	2.87136	1.52173	6.88e-07	2.91e-06	Up	2.55312	2.75264	3.2059	16.0493	16.3242	18.511
TRINITY_DN1635_c0_g1_i1_3	13.8482	0	27.6965	Inf	Inf	1.73e-05	6.12e-05	Up	0	0	0	4.14406	2.28993	4.62987
TRINITY_DN16360_c0_g1_i1_4	2240.95	3843.2	638.697	0.166189	-2.5891	1.03e-104	7.45e-103	Down	86.4386	75.1342	79.1574	27.9852	27.476	27.7512
TRINITY_DN16364_c0_g2_i1_4	518.138	23.8523	1012.42	42.4455	5.40754	1.96e-111	1.54e-109	Up	0.749161	1.04955	0	53.5683	53.0448	49.1279
TRINITY_DN16369_c0_g1_i1_2	28.6255	8.79575	48.4553	5.50894	2.46178	0.00111545	0.00291459	Up	0.244051	0.148702	0.163169	1.8077	2.40876	2.29039
TRINITY_DN16369_c0_g1_i1_4	991.728	1422.86	560.596	0.393993	-1.34376	1.24e-20	1.34e-19	Down	24.1257	27.5587	24.7257	23.1922	19.9768	19.508
TRINITY_DN16371_c0_g1_i1_3	218.35	370.692	66.0073	0.178065	-2.48953	5.35e-20	5.63e-19	Down	22.6785	29.3987	25.6317	8.61849	9.16041	11.0832
TRINITY_DN16373_c0_g1_i1_2	6.89746	0	13.7949	Inf	Inf	0.00520129	0.0117731	Up	0	0	0	2.95608	1.45373	1.92536
TRINITY_DN16375_c2_g1_i1_4	1655.59	94.2891	3216.88	34.1172	5.09243	1.27e-240	3.27e-238	Up	2.16824	2.8685	0.186485	130.139	120.862	116.8
TRINITY_DN16380_c0_g1_i1_4	20474.6	2245.12	38704.1	17.2392	4.10762	0	0	Up	71.2929	69.9762	38.2657	2136.39	2014.13	2265.02
TRINITY_DN16383_c0_g1_i2_4	2854.36	3939.75	1768.96	0.449004	-1.1552	8.02e-19	7.93e-18	Down	82.9222	81.3874	94.5307	81.4295	81.2664	79.4728
TRINITY_DN16384_c0_g1_i3_4	1932.56	2985.3	879.816	0.294716	-1.7626	2.54e-20	2.7e-19	Down	222.978	170.249	176.653	113.421	125.72	109.733
TRINITY_DN16385_c0_g1_i1_4	1156.5	462.632	1850.37	3.99965	1.99987	4.92e-46	1.22e-44	Up	8.03082	8.38551	6.87957	65.634	65.4686	62.6177
TRINITY_DN1638_c0_g1_i1_3	13.3434	0	26.6868	Inf	Inf	0.000924286	0.00245722	Up	0	0	0	8.77614	1.45259	4.64794
TRINITY_DN16390_c0_g1_i1_3	32.5283	5.25766	59.7989	11.3737	3.50762	9.89e-06	3.61e-05	Up	0	0	1.40735	9.15276	16.2809	8.50099
TRINITY_DN16390_c0_g1_i3_4	1964.33	2720.85	1207.81	0.443908	-1.17167	6.95e-20	7.27e-19	Down	69.2337	57.8282	68.2282	61.3964	62.9662	56.0718
TRINITY_DN16393_c0_g1_i1_4	1343.14	1794.26	892.033	0.49716	-1.00822	9.04e-10	5.07e-09	Down	31.5872	33.4686	38.6834	32.6853	36.9836	37.8302
TRINITY_DN16394_c0_g1_i2_3	6.07703	0	12.1541	Inf	Inf	0.0102657	0.0216638	Up	0	0	0	1.05198	1.41609	2.20071
TRINITY_DN16395_c2_g1_i3_4	3917.11	5535.25	2298.97	0.415332	-1.26766	1.34e-34	2.42e-33	Down	100.334	97.0966	96.5159	89.731	95.5003	68.741
TRINITY_DN16397_c0_g1_i1_3	49.5404	23.7738	75.307	3.16765	1.66341	0.0029777	0.0071217	Up	1.80638	0.875992	2.04858	7.42694	9.37067	14.9773
TRINITY_DN16401_c0_g1_i1_4	1581.85	347.185	2816.5	8.1124	3.02013	1.56e-51	4.44e-50	Up	6.1543	5.60695	4.2568	102.635	82.9206	84.3974
TRINITY_DN16405_c0_g1_i2_4	258.233	18.0766	498.39	27.5709	4.78508	1.08e-24	1.4e-23	Up	1.31547	0.521756	0.134626	27.8191	43.1073	38.8379
TRINITY_DN16405_c0_g2_i1_4	40.5075	4.73223	76.2829	16.1199	4.01077	5.93e-06	2.23e-05	Up	0.859018	0.420773	0	7.73479	19.7252	16.0555
TRINITY_DN16407_c0_g1_i1_3	19.1954	3.1546	35.2362	11.1698	3.48153	0.000366047	0.00104779	Up	0	0	0.522747	3.75109	4.6685	4.15178
TRINITY_DN1640_c0_g1_i1_3	28.3987	0	56.7974	Inf	Inf	3.51e-10	2.04e-09	Up	0	0	0	8.56327	5.75689	12.8782
TRINITY_DN16410_c0_g1_i1_2	5.10451	0	10.209	Inf	Inf	0.0228154	0.0440331	Up	0	0	0	0.711828	0.984501	1.72976
TRINITY_DN16412_c0_g1_i1_4	10091.8	15653.7	4529.97	0.289387	-1.78893	1.65e-81	8.59e-80	Down	116.203	117.533	106.565	75.8636	67.819	61.2237
TRINITY_DN16413_c0_g1_i1_4	6020.42	1242.94	10797.9	8.68741	3.11893	4.43e-204	8.96e-202	Up	21.6738	21.7467	16.3912	354.67	355.716	369.11
TRINITY_DN16416_c0_g1_i2_4	301.601	452.673	150.528	0.332532	-1.58844	3.57e-12	2.4e-11	Down	10.105	9.16568	9.56315	5.43677	6.42879	8.05688
TRINITY_DN16417_c0_g1_i1_2	46.7617	91.8228	1.70059	0.0185204	-5.75474	2.16e-05	7.54e-05	Down	4.50761	11.7163	4.42435	0.808628	2.41e-06	8.75e-15
TRINITY_DN16418_c0_g1_i1_4	820.828	497.154	1144.5	2.30211	1.20296	2.14e-15	1.76e-14	Up	5.88589	6.10912	8.00981	33.0679	33.0353	29.9682
TRINITY_DN16420_c0_g2_i2_4	362.994	18.696	707.293	37.8313	5.24151	9.34e-29	1.39e-27	Up	0.394656	0.516119	0.0541544	23.362	30.405	20.0295
TRINITY_DN16424_c0_g1_i1_4	934.414	584.803	1284.03	2.19566	1.13465	1.04e-14	8.25e-14	Up	10.2925	10.1089	9.12234	44.9197	47.6257	42.2632
TRINITY_DN16426_c0_g1_i4_4	1567.71	2352.62	782.803	0.332736	-1.58755	5.93e-36	1.11e-34	Down	116.508	117.305	120.702	87.9903	94.2871	63.2935
TRINITY_DN16426_c1_g1_i2_4	3222.53	1868.58	4576.48	2.44918	1.2923	2.07e-34	3.73e-33	Up	22.4576	21.3919	23.8538	119.298	118.007	107.938
TRINITY_DN16427_c0_g1_i5_4	751.619	455.288	1047.95	2.30173	1.20272	5.97e-12	3.96e-11	Up	22.1007	21.4632	31.3682	113.3	114.077	132.486
TRINITY_DN16430_c0_g1_i1_2	50.4685	13.0862	87.8509	6.71327	2.74702	1.81e-06	7.28e-06	Up	1.48065	1.26202	0.680964	16.2327	17.835	13.8146
TRINITY_DN16431_c0_g1_i1_2	22.346	2.37294	42.319	17.834	4.15656	0.000805984	0.00216427	Up	0.169096	0.114173	0	3.36862	1.46223	5.45243
TRINITY_DN16435_c0_g1_i1_3	26.7912	3.80763	49.7747	13.0724	3.70845	1.55e-05	5.52e-05	Up	0.311538	0.304097	0	4.33979	5.02343	5.68093
TRINITY_DN16437_c0_g4_i1_4	100.132	25.0092	175.256	7.00764	2.80893	6.71e-12	4.44e-11	Up	1.49479	0.879913	1.12859	19.1385	16.3656	15.6704
TRINITY_DN16439_c0_g1_i1_2	15.6152	3.38149	27.8489	8.2357	3.04189	0.00514805	0.0116687	Up	0.22257	0.220712	0.113808	3.30676	2.51471	2.77454
TRINITY_DN16439_c0_g1_i1_3	130.682	210.711	50.6527	0.240389	-2.05656	0.000100647	0.000317449	Down	18.5394	16.6154	9.31645	9.1198	11.3516	1.67016
TRINITY_DN16440_c0_g1_i1_2	8.03794	1.5773	14.4986	9.19202	3.20038	0.0407326	0.0729708	Up	0	0	0.416892	2.17605	3.42851	2.89501
TRINITY_DN16443_c0_g1_i1_2	7.60453	0.965561	14.2435	14.7515	3.88279	0.0272319	0.0514219	Up	0	0.19611	0	2.24082	2.12336	1.75893
TRINITY_DN16446_c0_g3_i1_4	6448.98	9588	3309.96	0.345219	-1.53442	6.09e-06	2.29e-05	Down	163.819	171.481	105.245	80.8979	96.8806	137.739
TRINITY_DN16449_c0_g1_i1_4	1003.73	1529.07	478.38	0.312856	-1.67643	9.07e-10	5.09e-09	Down	75.5231	66.335	48.8351	35.4087	45.7387	42.5962
TRINITY_DN16450_c0_g1_i2_4	343.795	31.997	655.593	20.4892	4.35679	9.5e-63	3.53e-61	Up	0.654123	0.598839	0.288196	22.2523	21.9696	21.1744
TRINITY_DN16452_c0_g1_i1_4	3038.67	1796.88	4280.47	2.38217	1.25228	1.73e-31	2.85e-30	Up	32.9653	28.8586	29.3688	149.141	154.018	148.62
TRINITY_DN16453_c0_g3_i1_4	1591.93	2663.56	520.302	0.19534	-2.35594	9.68e-18	9.05e-17	Down	198.047	195.996	140.368	48.7906	77.4345	90.3558
TRINITY_DN16454_c0_g1_i1_4	1927.07	761.482	3092.65	4.06136	2.02196	1.46e-41	3.21e-40	Up	21.5148	22.2434	14.0068	147.435	167.892	171.326
TRINITY_DN16455_c0_g1_i1_4	1357.63	136.286	2578.97	18.9232	4.24209	5.13e-170	7.47e-168	Up	3.96019	3.62932	1.45993	121.163	117.819	115.163
TRINITY_DN16458_c0_g1_i1_3	13.9468	0	27.8937	Inf	Inf	1.6e-05	5.67e-05	Up	0	0	0	5.64555	2.99328	5.86398
TRINITY_DN16459_c0_g1_i1_3	139.614	0	279.228	Inf	Inf	1.02e-44	2.44e-43	Up	0	0	0	60.2708	59.0686	42.2106
TRINITY_DN16459_c0_g1_i2_4	2368.26	622.289	4114.24	6.61146	2.72497	2.43e-116	2.03e-114	Up	12.3924	11.6539	10.2423	162.486	149.805	158.983
TRINITY_DN16460_c0_g1_i1_3	7.56008	0	15.1202	Inf	Inf	0.00302235	0.00721951	Up	0	0	0	1.39598	2.31618	1.39988
TRINITY_DN16463_c0_g1_i1_3	358.371	672.124	44.6179	0.0663835	-3.91303	1.28e-62	4.72e-61	Down	62.3775	51.0219	51.1493	4.25495	10.4586	7.98856
TRINITY_DN16465_c0_g1_i1_4	13347.2	22232.1	4462.3	0.200714	-2.31679	2.12e-136	2.24e-134	Down	106.043	105.543	105.464	43.7534	44.3457	44.3392
TRINITY_DN16465_c0_g1_i2_3	202.557	102.835	302.279	2.93946	1.55555	1.57e-08	7.85e-08	Up	3.2905	4.22984	3.61313	25.1444	21.2943	21.9066
TRINITY_DN16469_c0_g1_i1_3	8.66677	0	17.3335	Inf	Inf	0.00122105	0.00316474	Up	0	0	0	2.99342	1.15309	3.88376
TRINITY_DN16474_c0_g1_i1_3	37.9402	5.78343	70.097	12.1203	3.59936	1.21e-05	4.36e-05	Up	0	0	0.947627	11.4445	9.29471	4.64042
TRINITY_DN16480_c0_g1_i1_3	12.8402	3.86224	21.8181	5.64907	2.49801	0.0336763	0.0618205	Up	0	1.10782	0	5.33514	2.28396	4.78314
TRINITY_DN16482_c0_g3_i1_4	36.7576	59.5628	13.9525	0.234248	-2.09389	0.000878066	0.00234282	Down	6.16161	5.25517	4.21069	3.1183	3.8528	0.590984
TRINITY_DN16483_c0_g5_i1_4	36.904	18.1442	55.6638	3.06785	1.61723	0.0176199	0.0350063	Up	0.328557	0.437971	1.02624	5.54443	2.07571	4.12463
TRINITY_DN16485_c0_g1_i1_2	25.0783	0	50.1565	Inf	Inf	1.76e-09	9.66e-09	Up	0	0	0	10.1607	11.5142	5.08202
TRINITY_DN16488_c0_g1_i1_3	57.4226	84.1435	30.7018	0.364874	-1.45453	0.00342757	0.00808809	Down	6.65389	6.13237	6.64655	3.94875	5.99232	4.78137
TRINITY_DN1648_c0_g1_i1_3	6.47561	0	12.9512	Inf	Inf	0.00736674	0.0161174	Up	0	0	0	2.4725	1.0478	1.94674
TRINITY_DN16495_c0_g1_i3_4	1328.41	56.2833	2600.54	46.2044	5.52996	3.06e-181	5.01e-179	Up	2.07817	1.39964	0.974586	157.418	131.472	141.144
TRINITY_DN16496_c0_g2_i5_4	7780.27	10855.3	4705.18	0.433444	-1.20608	3.68e-37	7.18e-36	Down	208.525	207.607	211.21	178.397	206.996	180.447
TRINITY_DN16497_c0_g1_i1_3	37.9897	8.37921	67.6002	8.0676	3.01214	7.43e-06	2.76e-05	Up	0	0.429212	0.143025	2.91172	2.24025	4.16139
TRINITY_DN1649_c0_g1_i1_3	12.0843	3.1546	21.014	6.66138	2.73582	0.0210635	0.0410297	Up	0	0	0.813817	3.82578	2.20672	5.18553
TRINITY_DN16503_c0_g1_i10_4	811.122	1094.25	527.996	0.48252	-1.05134	0.0347272	0.0634907	Down	25.9002	24.909	45.2361	26.1208	39.4424	31.2515
TRINITY_DN16503_c0_g1_i1_3	15.084	3.37946	26.7886	7.92688	2.98675	0.0410165	0.0734156	Up	0	0.854193	0	8.37721	3.45024	1.82199
TRINITY_DN16504_c0_g1_i1_3	14.7472	0	29.4944	Inf	Inf	0.0164299	0.0328854	Up	0	0	0	0	12.3437	5.14681
TRINITY_DN16505_c0_g2_i1_4	297.491	8.73709	586.245	67.0984	6.06821	4.6e-77	2.26e-75	Up	0.51427	0.751134	0.300369	72.337	73.323	72.9994
TRINITY_DN16507_c0_g1_i1_2	133.06	241.593	24.5265	0.10152	-3.30017	9.4e-16	7.89e-15	Down	16.0019	24.3785	18.7743	1.28611	6.23703	4.96699
TRINITY_DN16508_c0_g1_i2_4	463.746	92.0635	835.429	9.07449	3.18182	3.01e-52	8.72e-51	Up	2.55101	3.49274	2.2853	50.2048	50.8005	55.2807
TRINITY_DN16509_c0_g1_i4_4	36005.4	71689.6	321.299	0.0044818	-7.8017	0	0	Down	2039.46	2060.84	2075.11	18.9335	21.5083	17.1606
TRINITY_DN16510_c0_g1_i1_3	19.3842	0	38.7683	Inf	Inf	2.55e-05	8.79e-05	Up	0	0	0	7.13933	1.78712	8.54047
TRINITY_DN16511_c0_g1_i1_2	10.3952	0	20.7903	Inf	Inf	0.000295039	0.000858762	Up	0	8.18e-18	0	1.33941	5.03642	2.98583
TRINITY_DN16518_c1_g1_i3_4	1580	54.8791	3105.13	56.5813	5.82225	4.96e-26	6.7e-25	Up	1.78555	3.41594	1.8726	239.232	231.447	361.32
TRINITY_DN16520_c0_g1_i1_4	1624.26	294.44	2954.09	10.0329	3.32667	2.74e-116	2.28e-114	Up	7.05447	8.10629	4.2414	146.086	133.167	124.901
TRINITY_DN16522_c0_g1_i1_4	5121.44	7379.18	2863.69	0.388077	-1.36558	4.26e-43	9.73e-42	Down	109.987	104.205	98.834	85.3911	83.927	83.335
TRINITY_DN16526_c0_g1_i2_4	2589.62	703.809	4475.43	6.35887	2.66877	1.3e-116	1.09e-114	Up	11.6591	13.7543	9.3282	150.169	156.564	152.522
TRINITY_DN1652_c0_g1_i1_3	18.0575	0	36.1151	Inf	Inf	5.51e-07	2.36e-06	Up	0	0	0	5.0915	5.2721	5.82298
TRINITY_DN16530_c0_g2_i3_4	1211.85	1624.04	799.655	0.492385	-1.02214	2.49e-14	1.93e-13	Down	44.5248	38.8217	39.5768	39.2372	43.5613	43.0467
TRINITY_DN16532_c0_g1_i2_3	16.6176	6.66505	26.5701	3.98649	1.99512	0.0367978	0.0667861	Up	0.331699	0	1.04551	3.41214	4.61934	3.44582
TRINITY_DN16541_c0_g1_i1_3	54.5257	82.1016	26.9498	0.328249	-1.60714	0.0439525	0.0779876	Down	7.16041	9.49584	2.44267	3.57273	6.82922	2.53883
TRINITY_DN16543_c0_g1_i1_3	22.3524	4.69127	40.0136	8.52936	3.09244	0.000669437	0.00182572	Up	1.08628	0	0	4.8954	7.80361	6.30539
TRINITY_DN16543_c0_g1_i3_4	250.055	159.741	340.369	2.13075	1.09136	1.12e-05	4.04e-05	Up	2.35844	3.88582	2.31029	13.6741	10.8139	13.5583
TRINITY_DN16545_c0_g1_i1_3	4.72792	0	9.45584	Inf	Inf	0.0308749	0.0573212	Up	0	0	0	2.32348	1.47605	0.881032
TRINITY_DN16547_c0_g1_i1_3	9.56547	0.482781	18.6482	38.6266	5.27152	0.0026966	0.00651391	Up	0	0.0524454	0	1.19027	1.57803	2.1876
TRINITY_DN16549_c0_g1_i1_3	51.7347	89.9348	13.5347	0.150494	-2.73222	5.79e-07	2.47e-06	Down	6.16377	7.74081	6.44135	2.8949	2.48448	0.912026
TRINITY_DN16550_c0_g1_i1_3	18.6483	1.44834	35.8483	24.7513	4.62943	3.9e-05	0.000130884	Up	0	0.205499	0	4.2332	3.13143	3.73301
TRINITY_DN16556_c0_g1_i2_4	305.956	82.2655	529.647	6.43826	2.68667	2.02e-14	1.57e-13	Up	2.439	0.972453	2.15793	25.0489	29.5625	19.6445
TRINITY_DN16558_c0_g1_i1_3	93.7881	148.268	39.308	0.265114	-1.91532	0.0292634	0.0547338	Down	20.9752	6.28544	10.1489	5.26136	9.83489	5.44476
TRINITY_DN16562_c0_g1_i1_3	101.872	185.929	17.8147	0.0958146	-3.38361	6.19e-17	5.55e-16	Down	7.50196	7.69666	6.70359	2.5538	0.983517	0.813996
TRINITY_DN16564_c0_g1_i4_3	10.9351	0.469127	21.401	45.6188	5.51156	0.000966956	0.0025604	Up	0.0265958	0	0	1.67848	1.27128	1.72927
TRINITY_DN16566_c0_g1_i8_4	4383.09	8124.72	641.464	0.0789521	-3.66288	7.37e-245	1.98e-242	Down	132.708	124.869	129.323	23.1077	21.3184	19.1379
TRINITY_DN16571_c0_g1_i9_4	452.846	172.253	733.439	4.25793	2.09015	2e-26	2.74e-25	Up	2.95099	8.04365	7.91887	58.8063	58.2404	51.8004
TRINITY_DN16571_c0_g2_i3_4	1168.07	518.972	1817.17	3.50149	1.80797	4.18e-37	8.14e-36	Up	16.7267	20.1282	9.79391	112.465	115.908	110.529
TRINITY_DN16572_c0_g1_i2_4	7714.36	2619.57	12809.2	4.8898	2.28978	1.95e-125	1.81e-123	Up	24.5999	27.5698	22.1197	264.145	239.057	252.407
TRINITY_DN16573_c0_g1_i3_4	771.132	96.0566	1446.21	15.0558	3.91225	1.86e-85	1.02e-83	Up	3.79542	2.38645	0.855796	68.3523	80.2153	70.0967
TRINITY_DN16574_c0_g1_i1_2	10.5845	0	21.169	Inf	Inf	0.00025164	0.000741298	Up	0	0	0	2.88441	1.68631	2.56078
TRINITY_DN16577_c0_g2_i2_4	1723.67	2954.14	493.209	0.166955	-2.58247	1.03e-91	6.15e-90	Down	32.5097	30.8203	31.6809	12.0124	10.9759	10.0241
TRINITY_DN16578_c0_g1_i1_3	14.5954	0.938254	28.2525	30.1118	4.91226	0.000297466	0.000865061	Up	0.141351	0	0	2.00908	1.62522	4.34533
TRINITY_DN16581_c0_g1_i1_2	38.3855	6.05128	70.7197	11.6867	3.5468	2.8e-07	1.23e-06	Up	0	0.584953	0.639386	11.3828	12.0266	7.8561
TRINITY_DN16589_c0_g1_i1_3	7.1399	0	14.2798	Inf	Inf	0.00427595	0.00986836	Up	0	0	0	2.27727	1.70972	2.62295
TRINITY_DN16592_c0_g1_i2_3	177.92	334.361	21.4783	0.0642369	-3.96045	1.48e-13	1.09e-12	Down	24.7573	30.0073	40.8505	6.28043	4.63866	1.96799
TRINITY_DN16594_c0_g1_i1_4	320.192	62.4876	577.896	9.24817	3.20917	1.79e-39	3.73e-38	Up	0.348738	1.69844	1.14541	21.8231	20.0693	19.7587
TRINITY_DN16594_c1_g1_i7_4	196.561	77.296	315.826	4.08593	2.03066	9.33e-13	6.53e-12	Up	0.83061	1.81406	1.17128	9.74553	12.0913	10.8216
TRINITY_DN16595_c0_g1_i3_4	7139.95	11535.5	2744.39	0.237908	-2.07152	4.85e-38	9.72e-37	Down	138.746	131.981	156.373	68.7083	69.7272	73.2506
TRINITY_DN16596_c0_g1_i1_3	13.3986	4.30406	22.4932	5.22603	2.38571	0.0378839	0.0685121	Up	0.332733	0.630572	0	2.79182	3.43111	3.3975
TRINITY_DN16600_c0_g1_i2_4	5010.22	7251.55	2768.88	0.381834	-1.38898	3.9e-44	9.17e-43	Down	81.5901	77.752	76.4707	60.7818	63.5261	63.0006
TRINITY_DN16605_c0_g1_i1_3	17.2847	6.06696	28.5024	4.69798	2.23204	0.0196661	0.0386164	Up	0.127379	0.244681	0.554993	4.00282	1.6738	3.31033
TRINITY_DN16609_c0_g1_i1_3	9.82803	0	19.6561	Inf	Inf	0.000468476	0.00131362	Up	0	0	0	2.72735	1.909	2.42127
TRINITY_DN1660_c0_g1_i1_3	8.86246	0	17.7249	Inf	Inf	0.00103684	0.00272707	Up	0	0	0	3.00581	3.92797	3.26773
TRINITY_DN16612_c0_g1_i1_3	5.19101	0	10.382	Inf	Inf	0.0211947	0.0412477	Up	0	0	0	2.32371	1.43315	2.4272
TRINITY_DN16613_c0_g1_i1_2	49.8031	18.5217	81.0846	4.37783	2.13021	0.000142952	0.000439547	Up	0.343342	1.60965	0.390491	5.40634	6.64121	9.38757
TRINITY_DN16614_c0_g1_i2_4	269.006	35.9805	502.032	13.9529	3.80249	1.78e-42	4.01e-41	Up	1.78532	3.92177	0.184625	61.0399	58.729	50.7041
TRINITY_DN16616_c0_g1_i4_4	433.209	217.949	648.469	2.97532	1.57305	1.54e-15	1.28e-14	Up	5.24116	4.54721	5.64904	28.4544	34.1922	32.7899
TRINITY_DN16623_c0_g1_i2_4	2049.91	1206.81	2893.01	2.39723	1.26137	3.58e-13	2.58e-12	Up	25.1573	36.4299	34.777	146.667	178.34	156.456
TRINITY_DN16625_c0_g1_i1_3	22.1538	7.97516	36.3324	4.5557	2.18767	0.0126121	0.0260322	Up	2.12586	0	0	6.28794	6.29961	7.2108
TRINITY_DN16634_c0_g1_i1_3	5.55789	0	11.1158	Inf	Inf	0.0157671	0.0317173	Up	0	0	0	1.40902	0.92001	4.27478
TRINITY_DN16636_c0_g1_i6_4	1651.24	1098.73	2203.75	2.00573	1.00413	2.6e-16	2.25e-15	Up	15.9416	15.3008	16.0815	64.9969	65.5355	67.0536
TRINITY_DN16637_c0_g1_i1_3	82.2721	151.364	13.1803	0.0870768	-3.52157	7.23e-15	5.78e-14	Down	7.331	7.03608	8.13204	1.56701	0.987328	1.48445
TRINITY_DN16640_c0_g1_i1_3	5.16734	0	10.3347	Inf	Inf	0.0215472	0.0418432	Up	0	0	0	1.23869	2.72923	0.57351
TRINITY_DN16643_c0_g1_i1_3	24.1411	0	48.2823	Inf	Inf	3.86e-09	2.05e-08	Up	0	0	0	5.50429	8.71485	8.37794
TRINITY_DN16644_c0_g1_i1_3	7.42228	0	14.8446	Inf	Inf	0.00337187	0.00796711	Up	0	0	0	4.10381	2.59682	1.91931
TRINITY_DN16644_c0_g1_i1_4	2290.48	974.828	3606.14	3.69926	1.88724	5.21e-60	1.82e-58	Up	14.1435	13.8681	14.4045	108.726	114.399	103.554
TRINITY_DN16645_c0_g1_i1_3	13.4959	1.93112	25.0606	12.9772	3.69791	0.00281787	0.00677343	Up	0	0.406166	0	5.00492	1.83089	4.45038
TRINITY_DN16645_c1_g1_i3_4	638.03	240.251	1035.81	4.31136	2.10814	2.24e-24	2.85e-23	Up	7.72924	5.5719	8.14295	63.9926	72.2319	56.1309
TRINITY_DN16647_c0_g1_i1_4	1009.39	71.2245	1947.55	27.3438	4.77314	3.88e-162	5.26e-160	Up	1.43209	1.40183	0.35985	63.6046	62.0659	56.2444
TRINITY_DN16654_c0_g1_i1_3	7.72713	0.965561	14.4887	15.0055	3.90742	0.025191	0.0480068	Up	0	0.161448	0	1.90571	1.80567	2.14666
TRINITY_DN16656_c0_g1_i1_2	21.0845	3.75302	38.4161	10.236	3.35559	0.000432563	0.00122071	Up	0.898926	0	0	8.09339	3.77082	6.35398
TRINITY_DN16658_c0_g1_i14_4	3320.57	178.209	6462.93	36.2659	5.18054	3.96e-181	6.48e-179	Up	10.7638	5.61679	3.74148	529.895	527.308	453.696
TRINITY_DN16660_c0_g1_i1_2	15.0802	3.45381	26.7065	7.73249	2.95093	0.0069744	0.0153469	Up	0.205654	0	0.20508	1.24209	2.36657	3.10105
TRINITY_DN16660_c0_g1_i1_4	985.268	474.048	1496.49	3.15682	1.65847	5.23e-30	8.17e-29	Up	5.96011	5.95693	5.9259	40.9663	37.8327	38.5104
TRINITY_DN16663_c0_g1_i1_2	206.912	377.064	36.7597	0.0974895	-3.35861	5.12e-31	8.27e-30	Down	32.8907	26.7355	32.3844	5.63587	6.47153	6.47295
TRINITY_DN16665_c0_g1_i1_3	10.0594	2.4139	17.7048	7.33452	2.8747	0.0373337	0.0676266	Up	0	0.735577	0	4.86977	1.42436	3.91534
TRINITY_DN16666_c0_g1_i3_4	346.82	28.1018	665.538	23.6831	4.56579	6.8e-49	1.82e-47	Up	1.2954	1.4567	0	38.6704	44.9108	51.3164
TRINITY_DN16668_c1_g1_i2_4	69.5338	127.626	11.4412	0.089646	-3.47962	8.63e-13	6.05e-12	Down	10.1844	7.55878	5.97585	1.72497	1.2227	1.45329
TRINITY_DN16673_c0_g1_i1_3	39.847	4.34503	75.349	17.3414	4.11615	2.92e-06	1.15e-05	Up	0	0.930743	0	6.40326	15.453	11.1965
TRINITY_DN16676_c0_g1_i1_2	423.983	626.33	221.636	0.353865	-1.49873	1.07e-09	5.95e-09	Down	49.0774	47.7967	33.9226	26.3446	33.8384	35.8774
TRINITY_DN16676_c0_g1_i1_3	23.5421	8.19733	38.8869	4.74385	2.24606	0.00522624	0.0118257	Up	0	0.49175	1.24435	5.35034	6.94022	5.46067
TRINITY_DN1667_c0_g1_i1_3	9.58485	0	19.1697	Inf	Inf	0.00114002	0.0029721	Up	0	0	0	0.998982	4.07961	6.21695
TRINITY_DN16680_c0_g1_i1_4	3349.11	4732.23	1966	0.415448	-1.26726	4.03e-33	6.94e-32	Down	70.6073	69.3715	63.5135	57.9011	62.7397	55.1621
TRINITY_DN16683_c0_g1_i1_3	17.4108	3.28389	31.5378	9.6038	3.26361	0.00190298	0.00474732	Up	1.01886	0	0	7.02067	5.05332	6.45144
TRINITY_DN16683_c0_g2_i1_4	303.769	58.0502	549.487	9.46572	3.24271	2.21e-35	4.09e-34	Up	3.3594	1.4516	2.00075	38.7948	44.5626	50.757
TRINITY_DN16685_c0_g3_i1_4	115.798	25.6658	205.93	8.02351	3.00423	1.03e-14	8.17e-14	Up	0.805903	2.9325	0.374378	26.8697	20.0263	22.2561
TRINITY_DN16685_c0_g6_i1_4	1062.12	162.877	1961.36	12.042	3.59	3.29e-115	2.71e-113	Up	12.0664	9.58371	8.85678	254.351	252.077	254.795
TRINITY_DN16686_c0_g1_i1_3	13.531	0	27.062	Inf	Inf	2.25e-05	7.83e-05	Up	3.01e-37	6.05e-19	1.65e-17	2.75078	6.0733	4.63863
TRINITY_DN16687_c0_g1_i2_4	9996.44	3214.21	16778.7	5.22016	2.38409	3.84e-75	1.82e-73	Up	61.9421	60.35	47.1202	583.457	584.826	668.878
TRINITY_DN16694_c0_g1_i1_2	21.6978	3.06863	40.327	13.1417	3.71608	7.95e-05	0.000254782	Up	0	0.179093	0.405004	4.14144	4.04187	6.76671
TRINITY_DN16698_c0_g1_i2_4	643.218	20.0583	1266.38	63.1348	5.98036	2.93e-145	3.37e-143	Up	1.15305	1.90976	0	133.103	129.606	131.922
TRINITY_DN1669_c0_g1_i1_2	5.58591	0	11.1718	Inf	Inf	0.015254	0.0307961	Up	0	0	0	2.41066	1.21448	0.907246
TRINITY_DN1669_c0_g1_i1_3	10.0557	0	20.1113	Inf	Inf	0.0308921	0.0573436	Up	0	0	0	1.68609	0.903481	7.75538
TRINITY_DN16700_c0_g1_i1_4	1276.39	520.819	2031.95	3.90146	1.96401	1.01e-41	2.23e-40	Up	12.581	9.69109	9.49211	83.9702	93.9534	79.4145
TRINITY_DN16701_c0_g1_i1_4	3452.84	5908.46	997.226	0.168779	-2.56679	5.3e-122	4.71e-120	Down	192.381	178.855	191.724	65.8518	69.6651	62.2266
TRINITY_DN16702_c0_g1_i1_2	22.8451	6.75893	38.9313	5.75998	2.52606	0.00404493	0.00938528	Up	0	1.47925	0	8.86443	5.34191	4.03516
TRINITY_DN16703_c0_g1_i1_4	71.4153	101.966	40.8649	0.400772	-1.31915	0.00309386	0.00737613	Down	8.29042	6.1112	8.22569	4.89872	7.90207	5.98512
TRINITY_DN16704_c0_g2_i3_4	635.655	313.244	958.067	3.05854	1.61284	3.34e-21	3.69e-20	Up	3.20683	1.79653	2.44093	15.9126	16.5859	14.8393
TRINITY_DN16706_c0_g1_i3_4	448.251	17.873	878.629	49.1595	5.6194	8.93e-103	6.24e-101	Up	0.620442	0.739399	0.212837	54.6777	52.795	55.0316
TRINITY_DN16707_c0_g1_i1_3	22.3967	10.5706	34.2227	3.23754	1.6949	0.0449178	0.0794983	Up	0.605509	0.587318	0.109382	3.29806	3.89674	1.56064
TRINITY_DN16708_c0_g1_i3_4	3459.02	2222.71	4695.33	2.11243	1.0789	8.21e-25	1.06e-23	Up	36.3382	32.3156	28.5007	143.684	143.299	139.471
TRINITY_DN16709_c0_g1_i3_4	1575.35	642.785	2507.92	3.90164	1.96408	2.55e-53	7.56e-52	Up	14.9375	10.6975	12.3963	99.5713	103.424	105.186
TRINITY_DN16710_c0_g1_i1_3	470.603	908.396	32.8107	0.0361194	-4.79108	2.49e-103	1.76e-101	Down	59.3038	56.9587	66.1327	2.65987	4.11011	6.91018
TRINITY_DN16714_c0_g1_i1_2	12.0769	0	24.1538	Inf	Inf	7.37e-05	0.000237276	Up	0	0	0	4.17151	5.16104	3.01196
TRINITY_DN16714_c0_g1_i2_4	726.773	385.272	1068.27	2.77278	1.47133	9.15e-20	9.52e-19	Up	6.70511	5.65271	5.49139	33.0858	37.1476	32.5162
TRINITY_DN16718_c0_g1_i1_3	8.23114	0	16.4623	Inf	Inf	0.00174604	0.00438759	Up	0	0	0	1.22902	4.05487	2.66754
TRINITY_DN16719_c0_g1_i2_4	1758.97	2378.9	1139.04	0.478807	-1.06248	1.76e-18	1.71e-17	Down	27.2274	24.4174	24.9861	25.8709	24.4314	26.0148
TRINITY_DN16725_c0_g1_i2_3	5.00023	0	10.0005	Inf	Inf	0.0248653	0.0474677	Up	3.8e-28	0	8.59e-55	0.616509	1.77305	2.18012
TRINITY_DN16728_c0_g1_i1_3	22.7567	1.96045	43.5529	22.2157	4.47351	6.61e-06	2.47e-05	Up	0.0832748	0.169721	0.0889717	5.9572	5.22964	4.12405
TRINITY_DN1672_c0_g1_i1_1	764.326	1218.05	310.599	0.254996	-1.97145	1.03e-34	1.86e-33	Down	114.572	104.516	117.137	62.1268	64.193	52.2719
TRINITY_DN16730_c0_g1_i3_4	4700.29	7034.13	2366.46	0.336425	-1.57164	1.97e-52	5.73e-51	Down	223.357	246.424	246.013	165.042	168.702	167.813
TRINITY_DN16731_c0_g1_i1_3	13.126	0	26.2521	Inf	Inf	3.1e-05	0.000105788	Up	0	0	0	6.4454	3.91065	3.14704
TRINITY_DN16731_c0_g2_i1_4	682.524	406.445	958.603	2.35851	1.23787	4.27e-14	3.25e-13	Up	7.00954	6.96947	6.75447	36.5152	33.4915	31.7702
TRINITY_DN16733_c0_g1_i1_3	79.9924	36.2949	123.69	3.40791	1.76889	0.000156147	0.000476835	Up	1.47965	0.478098	1.83556	7.98924	11.7059	7.10991
TRINITY_DN16736_c0_g1_i7_4	4767.49	9042.96	492.02	0.0544092	-4.20001	7.9e-161	1.06e-158	Down	378.232	427.137	365.803	41.0207	43.8582	47.7399
TRINITY_DN16737_c0_g1_i1_3	19.0451	4.34503	33.7452	7.76641	2.95725	0.00232212	0.00568464	Up	0	0.696599	0	3.08337	4.32999	3.92547
TRINITY_DN16738_c0_g1_i1_2	18.7663	0	37.5327	Inf	Inf	3.07e-07	1.35e-06	Up	0	0	0	5.49282	6.95837	4.18067
TRINITY_DN16739_c0_g1_i1_3	16.6943	6.56778	26.8209	4.0837	2.02988	0.0464585	0.08189	Up	1.68704	0	0	4.381	4.80918	5.22872
TRINITY_DN1673_c0_g1_i1_3	51.2865	96.304	6.26907	0.0650966	-3.94127	2.15e-07	9.62e-07	Down	8.9468	8.12413	3.59348	0.747198	1.19012	0.912317
TRINITY_DN16741_c0_g2_i2_4	886.669	564.96	1208.38	2.13887	1.09685	3.56e-13	2.56e-12	Up	6.52139	9.87197	6.7746	36.2812	33.5202	33.3536
TRINITY_DN16744_c0_g1_i2_4	2966.67	4569.07	1364.26	0.298585	-1.74378	7.34e-57	2.37e-55	Down	63.82	60.2442	64.1008	40.5384	40.9065	35.517
TRINITY_DN16748_c0_g1_i2_3	81.5674	138.296	24.8392	0.179609	-2.47707	0.0140407	0.0286378	Down	7.60184	7.42125	18.9466	4.46456	4.08663	4.16555
TRINITY_DN16748_c0_g2_i1_3	130.151	203.404	56.8978	0.279728	-1.8379	0.000194818	0.000585315	Down	22.3734	11.5173	22.4559	9.93238	10.5791	12.2468
TRINITY_DN16749_c0_g1_i1_3	8.1256	0	16.2512	Inf	Inf	0.00190491	0.00475151	Up	0	0.0202023	5.15e-69	1.40881	2.44667	2.49645
TRINITY_DN16749_c0_g1_i1_4	6833.45	4529.1	9137.8	2.01758	1.01262	1.15e-26	1.59e-25	Up	34.9748	30.3242	30.7942	137.361	133.215	132.621
TRINITY_DN16752_c0_g1_i3_4	330.252	497.817	162.687	0.3268	-1.61352	2.19e-13	1.59e-12	Down	30.5036	26.5843	27.1483	18.1118	21.0314	18.1154
TRINITY_DN16754_c0_g1_i1_4	92.7662	130.179	55.3533	0.425209	-1.23376	0.00254534	0.00618012	Down	14.2956	7.38928	10.0546	9.74126	7.7734	10.5125
TRINITY_DN16757_c0_g1_i2_3	45.7068	0	91.4137	Inf	Inf	2.82e-12	1.91e-11	Up	0	0	0	13.7306	11.186	5.95604
TRINITY_DN16758_c0_g1_i2_4	1430.2	2105.17	755.223	0.358747	-1.47896	3.69e-30	5.79e-29	Down	47.7851	46.5375	49.1542	36.1798	36.1444	34.8411
TRINITY_DN16764_c0_g1_i1_4	1718.05	56.6708	3379.43	59.6327	5.89803	1.25e-134	1.29e-132	Up	3.97084	1.95999	0.908518	272.575	257.165	315.882
TRINITY_DN16768_c0_g1_i1_4	599.545	265.391	933.699	3.5182	1.81484	4.07e-23	4.89e-22	Up	8.38715	11.7444	7.49188	70.8246	71.9841	59.1148
TRINITY_DN16779_c0_g1_i1_3	13.023	2.34563	23.7004	10.1041	3.33686	0.00711642	0.0156273	Up	0.472061	0	0	3.69186	3.35853	2.29448
TRINITY_DN16779_c1_g1_i1_4	423.626	269.414	577.839	2.1448	1.10085	1.91e-08	9.51e-08	Up	12.7245	11.1451	14.1562	60.3748	49.86	59.6554
TRINITY_DN16785_c0_g1_i1_3	7.19724	0	14.3945	Inf	Inf	0.0040525	0.00940064	Up	0	0	0	3.71076	2.53543	1.27393
TRINITY_DN16788_c0_g1_i1_4	1468.97	668.384	2269.55	3.39558	1.76366	1.7e-42	3.83e-41	Up	11.8422	12.577	12.4551	87.0494	88.3259	85.2357
TRINITY_DN16791_c0_g1_i5_4	1242.7	1837.58	647.825	0.352543	-1.50413	5.24e-29	7.87e-28	Down	62.3399	58.4473	57.1444	41.9524	43.7037	44.8028
TRINITY_DN16793_c0_g1_i1_4	255.274	57.2188	453.329	7.92273	2.986	2.34e-18	2.26e-17	Up	1.75354	1.54105	1.8919	33.4018	29.5779	22.2375
TRINITY_DN16794_c0_g1_i1_2	28.6649	5.05841	52.2713	10.3335	3.36926	2.03e-05	7.11e-05	Up	0.200579	0.197032	0.594896	8.89898	7.76507	3.91509
TRINITY_DN16794_c0_g1_i1_3	52.5875	7.10517	98.0699	13.8026	3.78687	5.63e-10	3.22e-09	Up	1.01817	0.455173	0	14.1657	13.7504	13.4824
TRINITY_DN16798_c0_g1_i1_4	3207.1	4636.1	1778.1	0.383534	-1.38257	6.37e-33	1.09e-31	Down	230.228	199.215	194.816	175.059	181.454	141.191
TRINITY_DN16799_c0_g1_i3_4	1718.22	1142.04	2294.4	2.00903	1.0065	9.56e-17	8.49e-16	Up	26.2995	25.0024	27.5337	111.575	105.12	113.057
TRINITY_DN1679_c0_g1_i1_1	92.0024	183.785	0.220271	0.00119853	-9.70452	5.89e-27	8.25e-26	Down	14.1459	9.94396	17.4709	0	0	0.110035
TRINITY_DN167_c0_g1_i1_3	5.21022	0	10.4204	Inf	Inf	0.038538	0.0695709	Up	0	0	0	0	3.81983	1.98995
TRINITY_DN16800_c0_g1_i1_4	549.13	71.9256	1026.34	14.2694	3.83485	2.44e-78	1.21e-76	Up	2.16167	1.73057	1.60715	57.5232	52.1967	54.7302
[truncated: 25,019 more rows]

## Sheet: 2
Supplemental file 2. The results of KEGG enrichment of differentially expressed genes in seeds of HJ during germination.
Pathway	CK vs Germination(3349)	total(7358)	pval
ko04075Plant hormone signal transduction	159	259	6.39396e-08
ko00940Phenylpropanoid biosynthesis	115	159	1.22799e-12
ko04152AMPK signaling pathway	57	121	0.326861
ko00052Galactose metabolism	55	91	0.00144411
ko00051Fructose and mannose metabolism	55	109	0.127037
ko00561Glycerolipid metabolism	55	111	0.169465
ko00360Phenylalanine metabolism	27	51	0.113386
ko00941Flavonoid biosynthesis	24	39	0.0148031
ko04011MAPK signaling pathway - yeast	24	50	0.308858
ko04341Hedgehog signaling pathway - fly	23	40	0.0461741
ko04540Gap junction	23	44	0.145858
ko03020RNA polymerase	23	60	0.839258
ko00510N-Glycan biosynthesis	23	64	0.922925
ko012102-Oxocarboxylic acid metabolism	23	72	0.987093
ko04150mTOR signaling pathway	23	79	0.997987
ko04014Ras signaling pathway	22	50	0.527524
ko04022cGMP-PKG signaling pathway	22	51	0.577987
ko04130SNARE interactions in vesicular transport	22	51	0.577987
ko04013MAPK signaling pathway - fly	21	51	0.684179

## Sheet: 3
Supplemental file 3. KEGG enrichment of differentially expressed genes in starch and sucrose metabolism (ko00500) during seed germination.
gene_id	expression_CK_1	expression_CK_2	expression_CK_3	expression_Germination_1	expression_Germination_2	expression_Germination_3
TRINITY_DN17262_c0_g1_i1_3	3.75806	2.89385	0.90093	0.567305	0.938029	1.40161
TRINITY_DN2166_c0_g1_i1_1	13.697	9.9822	9.40746	1.22982	1.24782	1.80264
TRINITY_DN31724_c0_g1_i1_3	7.12059	6.02958	4.16617	3.49368	2.98463	3.63611
TRINITY_DN37083_c0_g3_i2_2	5.23085	7.0383	4.60358	2.99763	2.5157	3.46861
TRINITY_DN37786_c0_g1_i8_2	8.0635	10.7702	13.5656	3.86259	8.91478	6.96607
TRINITY_DN40431_c0_g5_i1_3	37.6036	37.7813	35.8948	11.7282	11.1701	15.5181
TRINITY_DN40587_c0_g1_i2_3	18.687	16.172	18.8523	3.94424	4.20524	4.18114
TRINITY_DN40729_c3_g1_i8_3	9.65653	9.41268	9.68652	9.74044	11.6457	7.4987
TRINITY_DN42257_c0_g2_i4_3	5.5011	6.81182	7.17891	3.75546	5.33727	3.34107
TRINITY_DN44501_c0_g4_i1_3	24.7407	23.2496	21.584	20.0022	21.1917	19.1083
TRINITY_DN45151_c1_g3_i1_2	80.388	103.08	81.65	68.212	63.023	90.8433
TRINITY_DN45437_c0_g2_i6_3	3.47334	7.66497	4.75457	1.97764	4.01801	4.96194
TRINITY_DN45837_c2_g1_i5_3	28.7891	41.7639	20.4744	20.4825	12.9031	15.4216
TRINITY_DN45919_c0_g1_i3_2	38.3674	38.4729	34.5355	38.2785	33.4876	34.5018
TRINITY_DN46236_c0_g1_i3_2	6.73125	7.32715	4.85353	2.69296	2.66976	6.10427
TRINITY_DN6581_c0_g1_i1_1	110.184	108.447	125.611	48.0991	48.1797	39.9017
TRINITY_DN6702_c0_g1_i1_3	23.3829	21.3539	13.5324	3.7863	4.39102	0.568197
TRINITY_DN9700_c0_g2_i1_1	283.974	302.275	352.85	246.99	320.203	233.238
TRINITY_DN18300_c0_g1_i1_3	0.0966329	0.0947034	0.11483	3.73301	2.36945	3.79787
TRINITY_DN21638_c0_g1_i1_3	0.0427112	0.125622	0.16498	7.61327	8.2786	5.25607
TRINITY_DN23935_c0_g1_i1_3	0.539605	0.184609	0.199465	4.68083	4.95487	6.81551
TRINITY_DN24045_c0_g1_i1_3	0.209244	0.249357	0.186918	5.11743	4.61254	4.50457
TRINITY_DN25265_c0_g1_i3_3	0.647522	0.48139	0.434463	4.63899	4.46285	4.41336
TRINITY_DN27941_c0_g5_i1_2	0.166243	0	0	1.65584	2.23003	2.92232
TRINITY_DN29185_c0_g2_i1_3	0	0	0	0.564934	1.65427	1.56995
TRINITY_DN33373_c0_g1_i1_2	0.264494	0.3764	0.293614	5.23763	5.51941	4.27425
TRINITY_DN33394_c0_g1_i1_3	1.49598	1.38956	1.11226	12.7215	13.1425	14.0403
TRINITY_DN33922_c0_g1_i2_2	0.279399	5.39366e-28	0	3.70196	3.76379	3.2717
TRINITY_DN34416_c0_g1_i1_3	0.597726	0.54352	0.541964	5.78443	6.95273	6.77623
TRINITY_DN34520_c0_g1_i1_3	0.405533	0.317348	0.107508	10.2362	11.271	9.80883
TRINITY_DN35398_c1_g4_i1_2	0.183723	0	0.434182	8.66848	9.09379	7.48456
TRINITY_DN35698_c0_g2_i5_2	0.795545	1.76297	3.72299e-55	13.1735	12.5361	13.3723
TRINITY_DN35847_c0_g1_i1_3	0.120727	0.164525	0.0408621	3.47273	3.75401	3.13715
TRINITY_DN36428_c0_g1_i1_2	0.476978	0.566239	0.25348	3.01856	2.53433	3.02732
TRINITY_DN38025_c0_g3_i1_3	2.13117e-44	0	5.05214e-56	6.71465	2.6232	5.37218
TRINITY_DN39196_c0_g1_i1_3	0.714839	0.922382	0.0364431	83.8537	91.8221	90.9775
TRINITY_DN40363_c0_g1_i2_3	2.93473e-12	0	4.30675e-05	2.15093	1.67767	2.24503
TRINITY_DN40540_c0_g2_i6_2	0.0786859	0.0523326	0.027926	1.92758	1.94034	1.87871
TRINITY_DN40803_c2_g2_i10_2	1.06959	0.845666	1.00976	20.9367	23.8157	26.8467
TRINITY_DN42623_c0_g3_i1_3	1.69621	1.88384	1.32716	38.9546	41.0448	36.1641
TRINITY_DN43099_c1_g2_i2_3	2.30347	1.60117	1.75746	12.1701	14.0016	13.0693
TRINITY_DN43623_c2_g1_i12_2	5.60149	4.04405	8.53774	49.6622	51.9743	47.4695
TRINITY_DN43850_c0_g2_i3_2	44.0191	38.7968	34.9318	230.937	244.139	223.31
TRINITY_DN44501_c0_g2_i4_3	0.511631	0.231226	0.0482595	2.29145	2.4838	2.56945
TRINITY_DN44530_c0_g1_i1_3	2.79306	3.27956	1.87788	25.297	21.8648	22.7213
TRINITY_DN44530_c0_g2_i2_3	0.88109	1.1065	0.706653	11.965	12.6115	11.9499
TRINITY_DN44657_c0_g1_i13_3	0.794402	0.760397	1.70153	5.97414	5.73255	3.64044
TRINITY_DN44657_c0_g2_i1_3	0.48057	0.232035	0	3.53265	2.94288	2.56682
TRINITY_DN44680_c1_g1_i2_2	3.60735	2.6296	1.16418	136.07	150.124	116.733
TRINITY_DN44680_c1_g2_i1_2	2.42293	2.83108	0.911891	151.057	164.507	133.213
TRINITY_DN44680_c1_g3_i4_2	4.38956	3.85245	0.669383	236.259	256.153	211.899
TRINITY_DN45241_c0_g3_i1_3	1.47214	0.516784	0.143458	15.6759	8.22655	14.1998
TRINITY_DN45284_c0_g2_i1_3	6.06895	5.26293	4.76921	57.2417	56.5115	53.5083
TRINITY_DN45337_c0_g1_i1_2	1.91721	2.28618	1.80871	26.7046	28.6067	25.5112
TRINITY_DN45502_c0_g1_i11_3	11.463	10.5313	10.1175	97.3611	105.026	90.1235
TRINITY_DN45630_c0_g2_i1_2	8.65914	8.92284	7.04793	145.988	150.095	123.031
TRINITY_DN46249_c0_g3_i1_2	3.83861	4.87247	3.69788	27.5508	36.5928	31.7991
TRINITY_DN47076_c0_g1_i1_3	0	0	0	1.07953	1.19669	1.22057
TRINITY_DN8753_c0_g1_i7_3	0.159701	0.309411	0	3.95614	5.76396	5.10209

## Sheet: 4-1
Supplemental file 4. KEGG enrichment of differentially expressed genes in plant hormone signal transduction (ko04075) during seed germination.
AUX
gene_id	up_down	expression_CK_1	expression_CK_2	expression_CK_3	expression_Germination_1	expression_Germination_2	expression_Germination_3	KEGG gene name	KEGG description	Pathway	Pathway definition
TRINITY_DN27428_c0_g1_i1_3	Up	0.039215	0.0386495	0	2.29333	1.93556	2.90401	AUX1, LAX	auxin influx carrier (AUX1 LAX family)	ko04075	Plant hormone signal transduction
TRINITY_DN43033_c0_g1_i1_2	Up	0.156081	0.120516	0.0188769	10.3436	8.55705	7.93824	AUX1, LAX	auxin influx carrier (AUX1 LAX family)	ko04075	Plant hormone signal transduction
TRINITY_DN44718_c0_g1_i1_2	Up	0.347407	0.174165	0	10.3714	9.00344	10.6444	AUX1, LAX	auxin influx carrier (AUX1 LAX family)	ko04075	Plant hormone signal transduction
TRINITY_DN44718_c0_g2_i1_2	Up	1.41978	0.793521	0.20754	30.6294	22.496	25.8181	AUX1, LAX	auxin influx carrier (AUX1 LAX family)	ko04075	Plant hormone signal transduction
TRINITY_DN43544_c0_g1_i3_2	Up	33.2467	36.8488	31.8261	178.044	163.583	171.077	TIR1	transport inhibitor response 1	ko04075	Plant hormone signal transduction
TRINITY_DN31695_c0_g1_i1_3	Up	0	0	0	2.59109	1.60705	2.52171	IAA	auxin-responsive protein IAA	ko04075	Plant hormone signal transduction
TRINITY_DN36231_c0_g2_i1_2	Up	0.153548	0.227891	0.341137	1.72071	3.6795	2.35565	IAA	auxin-responsive protein IAA	ko04075	Plant hormone signal transduction
TRINITY_DN32072_c0_g1_i1_2	Up	0.170934	0.0578916	0	11.4301	11.1488	11.3199	IAA	auxin-responsive protein IAA	ko04075	Plant hormone signal transduction
TRINITY_DN33229_c0_g1_i8_3	Up	1.42728	1.58266	1.52579	14.0005	10.7293	10.7645	IAA	auxin-responsive protein IAA	ko04075	Plant hormone signal transduction
TRINITY_DN33574_c0_g1_i1_2	Up	11.8795	12.2659	9.75859	61.5167	59.6599	67.3943	IAA	auxin-responsive protein IAA	ko04075	Plant hormone signal transduction
TRINITY_DN3364_c0_g1_i1_3	Up	0	0	0	1.71891	1.80078	1.07286	IAA	auxin-responsive protein IAA	ko04075	Plant hormone signal transduction
TRINITY_DN35531_c1_g1_i10_3	Up	3.65681	8.74953	6.22147	34.8224	30.8555	36.4503	IAA	auxin-responsive protein IAA	ko04075	Plant hormone signal transduction
TRINITY_DN35845_c1_g1_i8_2	Down	19.3495	12.95	11.1885	9.08876	10.58	8.33328	IAA	auxin-responsive protein IAA	ko04075	Plant hormone signal transduction
TRINITY_DN35334_c0_g1_i2_2	Down	11.0084	9.52488	12.0015	2.91764	4.3079	3.32263	IAA	auxin-responsive protein IAA	ko04075	Plant hormone signal transduction
TRINITY_DN16940_c0_g1_i2_4	Up	27.2787	27.0143	25.0526	117.785	109.016	110.233	K14486, ARF	auxin response factor	ko04075	Plant hormone signal transduction
TRINITY_DN35559_c0_g1_i4_3	Down	14.7146	16.8839	16.0926	14.7549	17.3528	13.7325	K14486, ARF	auxin response factor	ko04075	Plant hormone signal transduction
TRINITY_DN41313_c1_g1_i4_3	Down	8.40458	7.69334	7.18562	6.53878	4.78589	6.36946	K14486, ARF	auxin response factor	ko04075	Plant hormone signal transduction
TRINITY_DN41497_c1_g1_i2_2	Down	37.5067	38.3288	40.3029	40.185	36.9253	35.5592	K14486, ARF	auxin response factor	ko04075	Plant hormone signal transduction
TRINITY_DN44163_c0_g1_i5_2	Down	10.6571	10.536	20.0949	14.6912	10.402	10.2726	K14486, ARF	auxin response factor	ko04075	Plant hormone signal transduction
TRINITY_DN31695_c0_g1_i1_3	Up	0	0	0	2.59109	1.60705	2.52171	IAA	auxin-responsive protein IAA	ko04075	Plant hormone signal transduction
TRINITY_DN32072_c0_g1_i1_2	Up	0.170934	0.0578916	0	11.4301	11.1488	11.3199	IAA	auxin-responsive protein IAA	ko04075	Plant hormone signal transduction
TRINITY_DN33229_c0_g1_i8_3	Up	1.42728	1.58266	1.52579	14.0005	10.7293	10.7645	IAA	auxin-responsive protein IAA	ko04075	Plant hormone signal transduction
TRINITY_DN33574_c0_g1_i1_2	Up	11.8795	12.2659	9.75859	61.5167	59.6599	67.3943	IAA	auxin-responsive protein IAA	ko04075	Plant hormone signal transduction
TRINITY_DN3364_c0_g1_i1_3	Up	0	0	0	1.71891	1.80078	1.07286	IAA	auxin-responsive protein IAA	ko04075	Plant hormone signal transduction
TRINITY_DN35531_c1_g1_i10_3	Up	3.65681	8.74953	6.22147	34.8224	30.8555	36.4503	IAA	auxin-responsive protein IAA	ko04075	Plant hormone signal transduction
TRINITY_DN36231_c0_g2_i1_2	Up	0.153548	0.227891	0.341137	1.72071	3.6795	2.35565	IAA	auxin-responsive protein IAA	ko04075	Plant hormone signal transduction
TRINITY_DN35334_c0_g1_i2_2	Down	11.0084	9.52488	12.0015	2.91764	4.3079	3.32263	IAA	auxin-responsive protein IAA	ko04075	Plant hormone signal transduction
TRINITY_DN35845_c1_g1_i8_2	Down	19.3495	12.95	11.1885	9.08876	10.58	8.33328	IAA	auxin-responsive protein IAA	ko04075	Plant hormone signal transduction
TRINITY_DN25528_c0_g1_i1_3	Up	0.0941706	0	0	2.22594	3.47749	3.08072	GH3	auxin responsive GH3 gene family	ko04075	Plant hormone signal transduction
TRINITY_DN29385_c0_g1_i1_3	Up	0	0	0	2.25099	2.00552	2.32167	GH3	auxin responsive GH3 gene family	ko04075	Plant hormone signal transduction
TRINITY_DN31665_c1_g3_i5_3	Up	0.780719	0.958481	7.8e-10	5.03882	7.20541	2.69644	GH3	auxin responsive GH3 gene family	ko04075	Plant hormone signal transduction
TRINITY_DN40590_c0_g4_i1_2	Up	2.07567	1.25023	1.74586	11.1486	13.8636	11.3159	GH3	auxin responsive GH3 gene family	ko04075	Plant hormone signal transduction
TRINITY_DN41064_c0_g1_i3_2	Up	1.23254	2.13139	1.45648	49.3303	50.688	46.5085	GH3	auxin responsive GH3 gene family	ko04075	Plant hormone signal transduction
TRINITY_DN41064_c0_g3_i1_2	Up	4.71e-28	9.28e-28	6.56e-27	14.8721	14.9127	18.5551	GH3	auxin responsive GH3 gene family	ko04075	Plant hormone signal transduction
TRINITY_DN42772_c0_g6_i1_3	Up	0	0.402127	0	4.50451	3.90149	3.29108	GH3	auxin responsive GH3 gene family	ko04075	Plant hormone signal transduction
TRINITY_DN33905_c0_g1_i2_2	Down	4.1342	4.08134	4.38242	3.01907	3.87086	3.15079	GH3	auxin responsive GH3 gene family	ko04075	Plant hormone signal transduction
TRINITY_DN1192_c0_g1_i1_3	Up	0	0	0	0.856234	0.720745	2.2055	SAUR	SAUR family protein	ko04075	Plant hormone signal transduction
TRINITY_DN14410_c0_g1_i1_3	Up	0	0	0	3.06967	4.18101	1.15432	SAUR	SAUR family protein	ko04075	Plant hormone signal transduction
TRINITY_DN18193_c0_g1_i1_3	Up	0.527202	0.265199	0	6.81016	9.20895	8.56727	SAUR	SAUR family protein	ko04075	Plant hormone signal transduction
TRINITY_DN19906_c0_g1_i1_3	Up	0	0	0	1.25448	2.85767	3.73611	SAUR	SAUR family protein	ko04075	Plant hormone signal transduction
TRINITY_DN21396_c0_g1_i1_3	Up	0.191929	0	0	3.35076	3.08042	2.67554	SAUR	SAUR family protein	ko04075	Plant hormone signal transduction
TRINITY_DN28157_c0_g1_i1_2	Up	0	0	0	2.05238	1.6563	1.3065	SAUR	SAUR family protein	ko04075	Plant hormone signal transduction
TRINITY_DN28890_c0_g1_i2_2	Up	2.10537	1.99124	1.22742	16.6969	16.3505	18.2029	SAUR	SAUR family protein	ko04075	Plant hormone signal transduction
TRINITY_DN42977_c0_g1_i1_2	Up	0.429176	0.409291	0.439468	3.59534	2.83924	2.41817	SAUR	SAUR family protein	ko04075	Plant hormone signal transduction
TRINITY_DN43848_c0_g2_i6_3	Down	10.3348	11.8943	9.94438	10.4941	11.2596	8.50501	SAUR	SAUR family protein	ko04075	Plant hormone signal transduction
TRINITY_DN28337_c0_g1_i1_2	Down	9.34151	10.7384	10.2945	5.71179	5.32169	5.78987	SAUR	SAUR family protein	ko04075	Plant hormone signal transduction

## Sheet: 4-2
Supplemental file 4. KEGG enrichment of differentially expressed genes in plant hormone signal transduction (ko04075) during seed germination.
GA
gene_id	up_down	expression_CK_1	expression_CK_2	expression_CK_3	expression_Germination_1	expression_Germination_2	expression_Germination_3	KEGG gene name	KEGG description	Pathway	Pathway definition
TRINITY_DN41571_c0_g1_i3_3	Up	3.22495	1.14291	2.30319	10.0777	8.97573	10.8394	GID2, SLY1	F-box protein GID2	ko04075	Plant hormone signal transduction
TRINITY_DN30676_c0_g1_i4_2	Down	2.84291	1.5566	1.76755	0.481161	0.453131	0.294968	DELLA	DELLA protein	ko04075	Plant hormone signal transduction
TRINITY_DN36661_c0_g1_i1_2	Up	28.6512	28.6088	28.9323	251.545	253.7	243.667	DELLA	DELLA protein	ko04075	Plant hormone signal transduction
TRINITY_DN36661_c0_g2_i2_2	Up	9.14151	8.79358	6.26447	138.801	139.417	134.61	DELLA	DELLA protein	ko04075	Plant hormone signal transduction
TRINITY_DN36661_c0_g3_i4_2	Up	6.7758	6.31024	5.42723	91.3868	92.5824	91.7898	DELLA	DELLA protein	ko04075	Plant hormone signal transduction
TRINITY_DN38715_c0_g3_i1_2	Up	0.965025	1.17836	0.855265	11.6927	11.4697	11.0476	DELLA	DELLA protein	ko04075	Plant hormone signal transduction
TRINITY_DN41366_c0_g1_i2_2	Up	1.4794	1.62135	2.93694	9.56393	8.91324	10.6636	DELLA	DELLA protein	ko04075	Plant hormone signal transduction
TRINITY_DN45973_c0_g4_i1_2	Up	6.61442	5.10003	2.1361	87.855	90.8096	95.6773	DELLA	DELLA protein	ko04075	Plant hormone signal transduction
TRINITY_DN43669_c0_g1_i1_3	Up	1.61299	1.99049	1.33508	10.8264	10.8262	10.9442	PIF4	phytochrome-interacting factor 4	ko04075	Plant hormone signal transduction
TRINITY_DN34823_c0_g1_i6_3	Up	0.831869	1.17528	0.719598	16.3271	14.3603	14.7249	PIF3	phytochrome-interacting factor 3	ko04075	Plant hormone signal transduction

## Sheet: 4-3
Supplemental file 4. KEGG enrichment of differentially expressed genes in plant hormone signal transduction (ko04075) during seed germination.
ABA
gene_id	up_down	expression_CK_1	expression_CK_2	expression_CK_3	expression_Germination_1	expression_Germination_2	expression_Germination_3	KEGG gene name	KEGG description	Pathway
TRINITY_DN33424_c0_g1_i1_2	Down	14.2344	15.3464	17.0987	9.60792	10.5282	6.75171	PYL	abscisic acid receptor PYR/PYL family	ko04075
TRINITY_DN37568_c0_g1_i3_3	Down	30.0036	33.2587	32.5961	27.0853	27.3367	31.0004	PYL	abscisic acid receptor PYR/PYL family	ko04075
TRINITY_DN38921_c0_g1_i1_2	Down	5.64299	6.27103	8.16884	2.00671	1.12128	1.90738	PYL	abscisic acid receptor PYR/PYL family	ko04075
TRINITY_DN14193_c0_g1_i1_4	Up	7.69895	8.45939	6.4483	110.273	113.803	129.052	PYL	abscisic acid receptor PYR/PYL family	ko04075
TRINITY_DN28142_c0_g1_i1_2	Up	5.88797	6.11956	6.46255	100.98	105.385	112.138	PYL	abscisic acid receptor PYR/PYL family	ko04075
TRINITY_DN30259_c0_g2_i1_2	Up	0.42595	1.14e-55	0	2.8237	6.9885	1.52638	PYL	abscisic acid receptor PYR/PYL family	ko04075
TRINITY_DN38921_c0_g2_i1_2	Up	4.41538	4.9437	4.71167	101.162	91.7308	106.828	PYL	abscisic acid receptor PYR/PYL family	ko04075
TRINITY_DN39440_c0_g1_i2_2	Up	0.785929	1.16075	0.859992	11.5088	10.7859	10.8783	PYL	abscisic acid receptor PYR/PYL family	ko04075
TRINITY_DN43476_c0_g1_i4_2	Up	0.887383	0.935985	0.809772	5.76078	4.2436	4.70697	PYL	abscisic acid receptor PYR/PYL family	ko04075
TRINITY_DN45336_c1_g5_i2_2	Up	0	0	0	3.20827	1.84636	0.368873	PYL	abscisic acid receptor PYR/PYL family	ko04075
TRINITY_DN33738_c0_g1_i1_3	Up	0.730704	0.492076	0.370522	15.0556	15.7455	15.4989	PP2C	protein phosphatase 2C	ko04075
TRINITY_DN35797_c0_g1_i2_2	Down	8.12319	7.2661	7.30683	2.17423	1.49222	2.32884	PP2C	protein phosphatase 2C	ko04075
TRINITY_DN37630_c1_g2_i1_3	Down	19.645	17.0946	23.9514	3.96773	4.1815	4.01282	PP2C	protein phosphatase 2C	ko04075
TRINITY_DN43779_c1_g1_i1_2	Down	14.9732	17.3808	21.9127	11.0229	9.61203	10.4726	PP2C	protein phosphatase 2C	ko04075
TRINITY_DN6648_c0_g1_i1_3	Down	3.4283	4.35751	4.1803	0.829816	1.67985	1.22995	PP2C	protein phosphatase 2C	ko04075
TRINITY_DN14960_c0_g1_i1_4	Down	184.568	179.621	158.848	133.79	138.584	136.948	SNRK2	serine/threonine-protein kinase SRK2	ko04075
TRINITY_DN36402_c0_g1_i2_3	Down	94.1741	93.6271	92.4477	92.7205	94.6145	99.4507	SNRK2	serine/threonine-protein kinase SRK2	ko04075
TRINITY_DN36759_c0_g1_i2_2	Down	33.4725	28.6167	43.9966	18.7598	46.7392	34.0329	SNRK2	serine/threonine-protein kinase SRK2	ko04075
TRINITY_DN38846_c0_g1_i1_3	Down	15.2171	21.2631	15.8891	12.7201	14.8805	19.2363	SNRK2	serine/threonine-protein kinase SRK2	ko04075
TRINITY_DN41015_c0_g6_i1_3	Down	9.29219	11.3271	12.6476	8.08102	8.43369	5.8057	SNRK2	serine/threonine-protein kinase SRK2	ko04075
TRINITY_DN41931_c0_g1_i3_2	Down	23.3436	27.077	25.4975	17.0228	14.9639	14.8347	SNRK2	serine/threonine-protein kinase SRK2	ko04075
TRINITY_DN43805_c0_g2_i1_2	Down	31.9114	31.0802	24.7893	14.6714	13.2408	14.0167	SNRK2	serine/threonine-protein kinase SRK2	ko04075
TRINITY_DN10648_c0_g1_i2_1	Down	20.6953	24.4916	34.3404	10.3778	11.6682	7.13789	ABF	ABA responsive element binding factor	ko04075
TRINITY_DN32879_c0_g1_i2_2	Down	21.1295	20.3496	20.0338	18.7521	20.6891	18.3182	ABF	ABA responsive element binding factor	ko04075
TRINITY_DN34013_c0_g1_i1_3	Down	10.2104	9.98147	10.4135	6.55199	6.83852	7.53081	ABF	ABA responsive element binding factor	ko04075
TRINITY_DN34265_c0_g1_i15_3	Down	44.5948	37.9312	39.8352	25.0244	25.4955	24.0975	ABF	ABA responsive element binding factor	ko04075
TRINITY_DN35112_c0_g1_i1_3	Down	30.2222	32.9249	27.5231	15.6214	17.4351	17.6625	ABF	ABA responsive element binding factor	ko04075
TRINITY_DN38796_c1_g2_i1_2	Down	9.94538	11.7372	12.6024	8.32568	9.68326	10.4151	ABF	ABA responsive element binding factor	ko04075

## Sheet: 5-1
Supplemental file 5-1. Differentially accumulated flavonoids in HJ seeds during germination.
Name	Compounds	Class	CK1	CK2	CK3	Germination1	Germination2	Germination3
Peonidin O-hexoside	Peonidin O-hexoside	Anthocyanins	62900	67600	64600	967000	879000	823000
Limocitrin O-hexoside	Limocitrin O-hexoside	Flavone	9080	3910	8440	94700	104000	82300
C-hexosyl-apigenin O-hexosyl-O-hexoside	C-hexosyl-apigenin O-hexosyl-O-hexoside	Flavone C-glycosides	6810	7350	13100	79600	60800	47300
Tricin O-glycerylhexoside	Tricin O-glycerylhexoside	Flavone	98300	112000	117000	1280000	1340000	1190000
C-hexosyl-chrysoeriol O-hexoside	C-hexosyl-chrysoeriol O-hexoside	Flavone C-glycosides	10400	20600	13500	119000	115000	87600
Rosinidin O-hexoside	Rosinidin O-hexoside	Anthocyanins	74300	71600	74400	1080000	1030000	946000
Kuromanin	Cyanidin 3-O-glucoside (Kuromanin)	Anthocyanins	1610000	1630000	1510000	27300000	29000000	28200000
Syringetin 3-O-hexoside	Syringetin 3-O-hexoside	Flavonol	83200	92500	47800	581000	471000	450000
Chrysoeriol O-hexosyl-O-rutinoside	Chrysoeriol O-hexosyl-O-rutinoside	Flavone	21800	44700	14800	729000	554000	649000
Chrysoeriol 7-O-hexoside	Chrysoeriol 7-O-hexoside	Flavone	26300	28700	27700	395000	328000	433000
Chrysoeriol 6-C-hexoside 8-C-hexoside-O-hexoside	Chrysoeriol 6-C-hexoside 8-C-hexoside-O-hexoside	Flavone C-glycosides	112000	89200	107000	1230000	1130000	1050000
Eriodictiol C-hexosyl-O-hexoside	Eriodictiol C-hexosyl-O-hexoside	Flavone C-glycosides	11700	7810	10500	268000	327000	321000
8-C-hexosyl-luteolin O-pentoside	8-C-hexosyl-luteolin O-pentoside	Flavone C-glycosides	56900	48600	66200	344000	405000	324000
C-hexosyl-luteolin O-feruloylhexoside	C-hexosyl-luteolin O-feruloylhexoside	Flavone C-glycosides	1590000	1270000	1180000	25400000	28300000	28000000
8-C-hexosyl chrysoeriol O-hexoside	8-C-hexosyl chrysoeriol O-hexoside	Flavone C-glycosides	28900	24000	32000	1450000	1480000	1270000
Tricin 4'-O-syringyl alcohol	Tricin 4'-O-syringyl alcohol	Flavonolignan	31800	18500	37200	177000	164000	208000
Luteolin 6-C-hexoside 8-C-hexosyl-O-hexoside	Luteolin 6-C-hexoside 8-C-hexosyl-O-hexoside	Flavone C-glycosides	4600	1650	2280	27000	19500	11100
Tricin 4'-O-syringic acid	Tricin 4'-O-syringic acid	Flavonolignan	77900	93400	104000	1320000	1380000	1410000
Tricin	Tricin	Flavone	1240000	1100000	1390000	8870000	7890000	9770000
Chrysoeriol C-hexosyl-O-hexoside	Chrysoeriol C-hexosyl-O-hexoside	Flavone C-glycosides	6400	4770	5080	48500	41600	42600
Chrysoeriol O-hexosyl-O-malonylhexoside	Chrysoeriol O-hexosyl-O-malonylhexoside	Flavone	2410	2220	1230	20800	24000	11400
Acacetin O-acetyl hexoside	Acacetin O-acetyl hexoside	Flavone	11800	10000	5280	1830000	1990000	1840000
Velutin O-glucuronic acid	Velutin O-glucuronic acid	Flavone	1820	1560	1710	16900	13300	12600
Chrysoeriol O-glucuronic acid ether O-di-glucuronic acid	Chrysoeriol O-glucuronic acid (salicylic alcohol)ether O-di-glucuronic acid	Flavone	2190	3930	2410	68300	61800	60000
Tricin 5-O-hexoside	Tricin 5-O-hexoside	Flavone	4770	6990	2920	72600	78200	69700
Tricin di-O-hexoside	Tricin di-O-hexoside	Flavone	9	9	9	20900	15400	11700
Kaempferol	Kaempferol	Flavonol	9	4100	9	11200	24500	13200
Quercetin	Quercetin	Flavonol	63700	91300	81800	1050000	866000	1030000
Prunin	Naringenin 7-O-glucoside (Prunin)	Flavanone	2310	9	9	28200	29300	26600
Phloretin	Phloretin	Flavanone	22900	27600	27300	290000	244000	300000
Formononetin	Formononetin (4'-O-methyldaidzein)	Isoflavone	17800	22000	41000	2470	2470	1850
Isorhamnetin	Isorhamnetin	Flavonol	21400	18500	24600	183000	185000	175000
Isohemiphloin	Isohemiphloin	Alkaloids	28300	29300	36000	1390000	1250000	1340000
Keracyanin	Cyanidin 3-O-rutinoside (Keracyanin)	Anthocyanins	9	8010	9	111000	81500	86800
Icariin	Icariin (kaempferol 3,7-O-diglucoside 8-prenyl derivative)	Flavonol	9	9	9	10300	9570	13600
Genistin	Genistein 7-O-Glucoside (Genistin)	Isoflavone	90500	105000	66700	2890000	2620000	2840000
Tulipanin	Delphinidin 3-O-rutinoside (Tulipanin)	Anthocyanins	26800000	29300000	29600000	437000	387000	409000
Syringetin	Syringetin	Flavonol	484000	404000	494000	5020000	4320000	3810000
Isosakuranetin	Isosakuranetin (4'-Methylnaringenin)	Flavanone	9	3320	9	201000	168000	155000
Robinin	Kaempferol-3-O-robinoside-7-O-rhamnoside (Robinin)	Flavonol	12000	8390	10300	92900	87500	90900
Morin	Morin	Flavonol	10900	10600	10800	162000	155000	169000
Cyanidin	Cyanidin	Anthocyanins	13100	12200	11700	9	9	9

## Sheet: 5-2
Supplemental file 5-2. Differentially accumulated hydroxycinnamoyl derivatives in HJ seeds during germination.
Compounds	Class	CK1	CK2	CK3	Germination1	Germination2	Germination3
Caffeic acid O-glucoside	Hydroxycinnamoyl derivatives	2810000	2810000	2350000	484000	501000	540000
Caffeic aldehyde	Hydroxycinnamoyl derivatives	46600	48800	51900	12000	5350	5440
Coumarin O-rutinoside	Hydroxycinnamoyl derivatives	18200	27300	20700	226000	205000	217000
4-Methoxycinnamic acid	Hydroxycinnamoyl derivatives	9920	9030	11900	473000	415000	477000
Vanillic acid	Hydroxycinnamoyl derivatives	2870000	3210000	2940000	137000	132000	144000
Cinnamic acid	Hydroxycinnamoyl derivatives	322000	355000	361000	52500	49500	49100
Caffeic acid	Hydroxycinnamoyl derivatives	7160000	8960000	8360000	807000	780000	802000
Ferulic acid	Hydroxycinnamoyl derivatives	40100000	36800000	38300000	1690000	1740000	1810000
Homovanillic acid	Hydroxycinnamoyl derivatives	29200	39200	38900	9	2440	1650
Syringic acid	Hydroxycinnamoyl derivatives	137000	192000	148000	11800	11400	16500
3-(4-Hydroxyphenyl)propionic acid	Hydroxycinnamoyl derivatives	5260000	5390000	4350000	15800	15700	16700
3-Hydroxy-4-methoxycinnamic acid	Hydroxycinnamoyl derivatives	39100000	37500000	37000000	1790000	1750000	1780000
Hydrocinnamic acid	Hydroxycinnamoyl derivatives	94500	106000	98700	6730	5550	11600
Coniferylaldehyde	Hydroxycinnamoyl derivatives	108000	113000	108000	6090	5290	7960
p-Coumaric acid	Hydroxycinnamoyl derivatives	13200000	13100000	12100000	2930000	2720000	2620000
Sinapic acid	Hydroxycinnamoyl derivatives	18300	19800	17400	3620	2360	3050
Coniferin	Hydroxycinnamoyl derivatives	7560000	6900000	6050000	1120000	1140000	1290000
Caffeyl alcohol	Hydroxycinnamoyl derivatives	164000	153000	174000	21600	23300	12900

## Sheet: 5-3
Supplemental file 5-3. Differentially accumulated organic acids in HJ seeds during germination.
Compounds	Class	CK1	CK2	CK3	Germination1	Germination2	Germination3
Rosmarinic acid	Organic acids	9	9910	9	10800	16400	11200
3-Hydroxybutyrate	Organic acids	570000	752000	728000	2970000	2650000	3590000
4-Oxopentanoate	Organic acids	37500	40300	43100	9	9	9
2-Hydroxyisocaproic acid	Organic acids	2310000	2480000	2070000	78500	69400	72600
(3,4-Dimethoxyphenyl) acetic acid	Organic acids	77100	64000	49500	9	9	9
2-Picolinic acid	Organic acids	4280000	4270000	4550000	785000	756000	727000
D-Pantothenic dcid	Organic acids	183000	198000	199000	27400	30600	24500
p–Hydroxyphenyl acetic acid	Organic acids	1410000	1300000	1460000	9	9	9
L(-)-Malic acid	Organic acids	617000	720000	791000	2690000	2570000	2920000
2-Hydroxybutanoic acid	Organic acids	1160000	1420000	1310000	150000	189000	123000
(S)-(-)-2-Hydroxyisocaproic acid	Organic acids	21000000	21900000	19000000	648000	587000	587000
A-Ketoglutaric acid	Organic acids	3810000	3760000	3970000	39000	36900	33500
α-Hydroxyisobutyric acid	Organic acids	252000	289000	296000	24200	42100	24800
3-Hydroxyanthranilic acid	Organic acids	1470000	1530000	1380000	270000	257000	268000
2,3-Dihydroxybenzoic acid	Organic acids	2520000	2790000	2730000	476000	512000	456000
2-Hydroxy-2-methyl butyric acid	Organic acids	31900	29700	33200	9	9	9
4-Hydroxy-2-oxoglutaric acid	Organic acids	570000	562000	622000	91500	119000	119000
4-Hydroxybenzoic acid	Organic acids	6420000	6750000	6870000	1000000	1010000	1130000
2-(Formylamino)benzoic acid	Organic acids	1580000	1850000	1600000	381000	315000	359000
Benzoic acid	Benzoic acid derivatives	1960000	1950000	1990000	201000	208000	251000
Vanillin	Benzoic acid derivatives	1380000	1290000	1270000	202000	225000	241000
2,5-dihydroxybenzoic acid (Gentisic acid)	Benzoic acid derivatives	630000	737000	628000	141000	150000	149000
4-Hydroxybenzaldehyde	Benzoic acid derivatives	1120000	998000	956000	182000	221000	261000
2,4-Dihydroxybenzoic acid	Benzoic acid derivatives	2850000	3310000	3020000	602000	561000	549000
Anthranilic acid	Benzoic acid derivatives	159000	190000	125000	1700	4410	2450
