# Supplementary material for: Transcriptome and metabolome analyses revealing the potential mechanism of seed germination in Polygonatum cyrtonema
Source: Sci Rep. 2021 Jun 9;11:12161. doi: 10.1038/s41598-021-91598-1 (PMC8190097; doi:10.1038/s41598-021-91598-1)
Supplement: Supplementary file 2 — Supplementary Information 2. [file 41598_2021_91598_MOESM2_ESM.xlsx]

## Sheet: Table S1
List of primers used for the relative quantification of gene transcripts
Gene	Gene name	Gene_ID	Forward primer	Reverse primer	Product length(bp)	Tm(℃)
E2.3.1.74	CHS	TRINITY_DN14701_c0_g2_i1_4	TCGAGGAGATCCCAAAGCTA	CCGCTAGTGGAGCAGAAGAC	106	60
E2.3.1.74	CHS	TRINITY_DN27324_c0_g1_i1_3	GCACTCCCAGAAGTTCGTTC	CTTCCGGATCATCGACTTGT	137	60
E5.5.1.6	Chalcone isomerase	TRINITY_DN39749_c0_g1_i5_3	TTCTGAGGCCTTGTTGGAGT	TTCAAGAGTTCCGACACACG	93	60
E1.14.11.9	F3H	TRINITY_DN16505_c0_g2_i1_4	ACTCGGACCTCATCAACCAC	GCCAGACATGTCGAATCTGA	89	60
E1.14.11.9	F3H	TRINITY_DN16337_c0_g1_i1_4	CCCGGTTTACAGGTCTTCAA	TCTTGTACCTCCCGTTGCTC	115	60
E1.14.11.23	FLS	TRINITY_DN43663_c0_g1_i1_3	GCGTGGGTCGACTACTTGTT	CAATGTTGTTGCGAGGATTC	110	60
E3.2.1.21	E3.2.1.21	TRINITY_DN24881_c0_g1_i1_3	AAAGACTTCCGGGACTACGC	CTCCATGGCTCATTGAAGGT	86	60
E3.2.1.20	E3.2.1.20	TRINITY_DN44680_c1_g3_i4_2	GACCTCATCCTCATCCTCCA	TAGATGTAGCGCTGGTGTCG	97	60
E3.2.1.20	E3.2.1.20	TRINITY_DN44680_c1_g2_i1_2	TCATTGGAAAAAGCGTGATG	CTTTCCGGAAGGGAAGTAGG	80	60
E3.2.1.39	E3.2.1.39	TRINITY_DN21638_c0_g1_i1_3	TAATGCAACCATCCACCAGA	GAGGAGGAGGAAGAGGGAGA	103	60
E3.2.1.1	α-amylase	TRINITY_DN39196_c0_g1_i1_3	GTCGCCGATCAAGGTTACAT	GGCAATGCATTTGATTCCTT	123	60
E2.4.1.15	E2.4.1.15	TRINITY_DN33922_c0_g1_i2_2	TATTAGCGACCGACATGGTG	TGGTGGAAGAGGGAACAATC	182	60
AUX1	AUX1	TRINITY_DN27428_c0_g1_i1_3	CATGGTCAGGTGGAAGGAGT	ACCAAAGGCCCAGTACACAG	225	60
AUXIAA	AUXIAA	TRINITY_DN32072_c0_g1_i1_2	GGAATGAATGGGAGGGATTT	AAGGAACATCACCGACAAGC	121	60
A-ARR	A-ARR	TRINITY_DN21518_c0_g1_i1_2	GGAAGGAGGAGCTGAGGAGT	CTGCTGTCAGCTGTGTTGGT	153	60
TGA	TGA	TRINITY_DN41478_c1_g2_i5_3	TTGAGATCTTCCCCTCATGG	TTCTGCTCACTGGGGACTCT	138	60
TGA	TGA	TRINITY_DN36122_c0_g1_i2_2	CATCCTCCCACACACAACAG	CCATGAGGGGAAGATCTCAA	204	60
PR-1	PR-1	TRINITY_DN38044_c0_g1_i3_3	AATAGCTGGGTGTCCGAGAA	TGATGAAGATGGCACCGTTA	154	60
GAPDH	GAPDH		AAGGCTGTTGGCAAGGTG	GTGGTCGTTCAGAGCAATCC	192	60
